# Supplementary material for: Neuron-glia interaction through Serotonin-BDNF-NGFR axis enables regenerative neurogenesis in Alzheimer’s model of adult zebrafish brain
Source: PLoS Biol. 2020 Jan 6;18(1):e3000585. doi: 10.1371/journal.pbio.3000585 (PMC6964913; doi:10.1371/journal.pbio.3000585)
Supplement: S4 Data — DEG, differentially expressed gene. (XLSX) [file pbio.3000585.s014.xlsx]

## Sheet: SRT_Neuron_htr1d_vs_PBS_Neuron_
5HT/ctrl in htr1d+ cells		IL4+Ab42/ctrl in htr1d+ cells			DEG ligands - 5HT/PBS in htr1d+ cells	Comparison in Ab42/PBS in htr1d+ cells
Gene	avg_logFC	Gene	avg_logFC
sst3	2.61455	penka	2.05626
CR936442.2	2.127	fosb	1.88253	Gene	logFC
inhbaa	2.11965	rgs5b	1.77429	nrxn2b	-1.40475	-1.63196
rgs5b	1.94658	syt5b	1.75269	chga	-0.773947	-1.42862
sp8a	1.89088	rasd1	1.66814	vim	-0.89519	-1.32193
CR974440.2	1.74054	rergla	1.61577	sema3fa	-0.762778	-0.989995
bada	1.65248	ddx5	1.5773	pdap1b	-0.764344	-0.984333
phactr3b	1.59403	ENSDARG00000097208	1.57464	fgf12a	-1.0316	-0.805762
mycb	1.57283	six3b	1.52234	fgf13b	-0.464528	-0.665432
cbln2b	1.55989	foxp4	1.49234	gnai2a	-0.690204	-0.472345
commd7	1.55173	hsp70l	1.46073	npy	0.775568	-0.323957
id1	1.52745	gng2	1.43304	adcyap1b	-2.58594	-0.323639
CR936442.1	1.5154	nr4a3	1.38472	sema3aa	-1.02727	-0.256741
tiparp	1.47052	dusp2	1.36774	penkb	-0.71208	0.261821
bzw1b	1.44661	etv5a	1.35799	sst1.1	0.849973	0.608233
ahcyl1	1.42425	zgc:153018	1.33997	efnb2a	0.386054	0.724076
her6	1.40205	sgip1a	1.33663	nrxn2a	0.61381	0.787367
prdm12b	1.37778	tmx1	1.32837	b2ml	0.734473	0.793754
hexb	1.33958	lrfn2b	1.3265	bdnf	-0.494917	0.948222
ankrd13c	1.33697	plppr4a	1.27875	penka	1.0245	2.05626
atp13a1	1.32901	dido1	1.27857	sst3	2.61455	not DEG
rasl11b	1.32041	scrn3	1.2762	inhbaa	2.11965	not DEG
jund	1.31217	sh3bp5la	1.25388	efna1b	0.82329	not DEG
hm13	1.28335	eif3ba	1.25307	efna3a	0.689787	not DEG
acvr2aa	1.27774	vsnl1b	1.25069	sema6bb	0.620732	not DEG
phf20b	1.27304	nr4a1	1.24611	itga6b	0.61381	not DEG
etv5a	1.27161	calm3a.1	1.24286	jag2b	0.61381	not DEG
rbm17	1.26421	bada	1.23161	nlgn3b	0.502231	not DEG
cbx1b	1.24476	gpx4a	1.19922	efna1a	0.450597	not DEG
kctd12.1	1.24366	zfand5a	1.1992	nlgn1.1	0.450597	not DEG
ENSDARG00000010873	1.23807	jund	1.19601	ntng1a	0.412245	not DEG
dnajc1	1.23694	cart3	1.19591	nrxn3b	0.406241	not DEG
lmo1	1.23597	ube2ia	1.18752	gnai1	0.403914	not DEG
gadd45gip1	1.23373	syf2	1.17121	fgf1a	0.386054	not DEG
arhgef1a	1.22734	mhc1zba	1.16081	nlgn2a	0.386054	not DEG
lsm14ab	1.22187	hspa4a	1.15572	nlgn1	0.366471	not DEG
rtca	1.213	cmip	1.1487	nrxn3a	0.366471	not DEG
tapt1b	1.21241	atp1b1b	1.14031	nrg2b	-0.616833	not DEG
pet100	1.20441	ap1ar	1.13514	efnb3b	-0.667169	not DEG
naa35	1.18943	sepw1	1.1296	edil3a	-0.66986	not DEG
icmt	1.18943	ENSDARG00000067777	1.12886	cxcl14	-0.703522	not DEG
bhlhe23	1.18847	tulp4b	1.12514	cd164	-0.707077	not DEG
ddx5	1.18721	ube2a	1.12361
hunk	1.18486	hes6	1.12119
egr3	1.1843	tmem183a	1.1195
xpo1a	1.17833	calb2a	1.1172
emc2	1.17716	hnrnpa0b	1.0888
eif4e1c	1.17674	dpysl3	1.08435
etfb	1.17395	kiss1ra	1.07812
sh3bp5la	1.16872	mff	1.07616
fus	1.16537	mphosph8	1.07342
abhd10a	1.15654	si:dkey-56f14.7	1.07141
metap1	1.15159	tmem167a	1.06983
rab3c	1.15098	stip1	1.06555
setd3	1.13974	hnrnpa0l.1	1.06482
nr2f6a	1.13348	tnip1	1.05995
stk25a	1.13333	dnajc5aa	1.05605
slc25a25a	1.13211	gadd45ga	1.05517
minos1	1.12824	ak1	1.05171
spry4	1.1273	elavl1	1.04163
ubqln4	1.127	rab3c	1.03761
dnajb1b	1.12682	npas4b	1.0368
syf2	1.12391	CU571069.1	1.03652
lipf	1.09957	hsp90b1	1.02766
ttc39c	1.09957	klhl11	1.02407
tnc	1.09529	nkap	1.02245
ppp1r9bb	1.09529	skia	1.01789
rars	1.09529	rca2.1	1.01765
eci2	1.09529	pik3ip1	1.01647
txndc5	1.09529	fus	1.01295
det1	1.09529	cops2	1.01285
SMIM30	1.09152	syt4	1.0121
znf687b	1.09047	tbk1	1.01008
fam184a	1.08743	ncaldb	1.0052
map2	1.08615	tbc1d31	1.00515
cnppd1	1.08554	SMIM30	1.0036
ndufv3	1.08117	si:dkey-33o22.1	1.00218
foxp4	1.08097	prdx3	0.998209
pfkpa	1.08048	fam120c	0.99226
irs2b	1.07799	vdrb	0.992082
eef2b	1.07266	bcorl1	0.984096
hes6	1.06883	pitpnbl	0.98403
znf1009.1	1.06294	CR936442.1	0.983823
snx6	1.05992	cox7a2a	0.983257
ptp4a2a	1.05828	ankrd13c	0.982928
hectd1	1.05775	zgc:103692	0.980155
ube2ia	1.05678	hsph1	0.97845
tp53bp1	1.05392	zgc:101566	0.978314
stc1l	1.05183	smad7	0.976506
scg5	1.05076	ccng2	0.971285
myt1la	1.04392	arhgef1a	0.969933
wdfy1	1.03821	ap2b1	0.967569
ncl	1.03676	slain1a	0.964433
si:dkey-175g6.2	1.03675	ctbp2a	0.962005
zgc:91860	1.03108	stim1a	0.95949
diras1a	1.02536	sec61a1l	0.958671
penka	1.0245	ube2w	0.958564
ndel1a	1.02322	ube2l3b	0.955525
npas4b	1.01828	hm13	0.954929
kpna4	1.01559	dnajb1a	0.954688
chd4a	1.01176	slc25a25a	0.95437
dmap1	1.00998	bbs5	0.950796
rimkla	1.00672	macf1a	0.950796
ndufb2	1.00657	ube2d2	0.950531
pip4k2ab	1.00084	bdnf	0.948222
chst2b	0.998106	ndufa1	0.947784
bhlhe22	0.997343	fosl1a	0.94368
tsn	0.996117	vdac3	0.943385
mt-nd4l	0.996117	cdc14b	0.942888
rhoab	0.994985	her6	0.941566
pwp1	0.991367	cebpg	0.939854
golgb1	0.991367	sox3	0.939854
thrap3b	0.987547	gapvd1	0.939608
kidins220b	0.986224	kpna3	0.93823
zgc:153115	0.985676	fbxo41	0.937564
ptpn5	0.985009	furinb	0.93311
nck1b	0.983894	ENSDARG00000103859	0.931
manbal	0.979763	arhgef9b	0.920498
ece2b	0.979763	smarcc2	0.917243
zic4	0.97816	CT583720.3	0.91503
psmb3	0.976364	emc2	0.914273
ubtfl	0.975616	prpf39	0.913512
si:ch211-235e9.8	0.975616	ica1	0.910844
baz1b	0.975616	dpyda.1	0.91022
dpysl3	0.975526	idh3b	0.91022
hp1bp3	0.972826	csde1	0.905436
maza	0.972203	commd7	0.905182
trim71	0.971361	rab5aa	0.904682
iqsec3a	0.970669	arl5c	0.903046
RASSF5	0.970251	gne	0.900351
atp5j	0.969056	sdc4	0.896513
eif1ad	0.967785	dnajc1	0.896485
znf280d	0.96079	ENSDARG00000101143	0.893166
gfap	0.96079	gnpnat1	0.893166
ebpl	0.96079	fosl2	0.885781
gfra4a	0.96079	wbp2	0.885252
ENSDARG00000090064	0.956943	pet100	0.883605
zmat4a	0.956471	necab2	0.880235
top2b	0.955518	snx17	0.879775
her15.1.1	0.953465	gabbr1b	0.878427
u2af1	0.952789	rpgrb	0.878427
si:ch1073-322p19.1	0.949815	robo3	0.877954
slc11a2	0.949815	npc2	0.875306
syt5b	0.947577	UBB	0.873136
brms1la	0.946826	inpp4aa	0.871677
psmd1	0.946152	tp53bp1	0.870634
baiap2b	0.945738	si:ch211-251b21.1	0.867872
prdx3	0.941836	si:ch211-235e9.8	0.866124
pou2f2a	0.939236	psmb3	0.864772
papola	0.939236	ENSDARG00000019213	0.864247
ppp2r5d	0.938529	trappc4	0.863326
rbm25a	0.938529	egr3	0.861562
nop56	0.938025	ccnl1a	0.861288
zgc:194629	0.936895	si:dkey-56f14.4	0.860514
tpm3	0.936258	slitrk4	0.860514
tusc2a	0.935696	fem1c	0.857654
rabggta	0.934207	csnk1db	0.856085
ENSDARG00000074572	0.934207	ythdf2	0.855658
rergla	0.932613	ahcy	0.85311
arl1	0.922511	setd2	0.852728
rab5c	0.921568	spag7	0.852728
stip1	0.918895	hmgcra	0.848955
BX548028.1	0.913582	nifk	0.848955
lrrn2	0.912837	galnt9	0.848801
astn1	0.911375	zgc:92594	0.847677
zgc:66160	0.91031	lonrf1l	0.846455
znrf1	0.908077	acvr2aa	0.845614
btbd6a	0.906072	diras1a	0.843869
banf1	0.903009	si:dkey-19b23.8	0.842232
eif3f	0.898814	idh2	0.8408
setd7	0.897931	ptprk	0.839256
arhgdia	0.897122	btg1	0.837603
si:ch211-147a11.3	0.894476	eif3i	0.835359
nars	0.894031	ppp3cb	0.832512
sqstm1	0.879982	tomm34	0.83218
ankrd12	0.879097	ppp2r1bb	0.832024
ENSDARG00000054814	0.879097	jph1b	0.831907
gucd1	0.879097	wdfy1	0.831907
mkxa	0.879097	bysl	0.829252
ENSDARG00000074967	0.879097	uchl3	0.827618
BX649531.1	0.879097	zgc:100906	0.827174
dnm1l	0.879097	upf3a	0.825365
met	0.879097	spata5l1	0.823966
zfand5a	0.878173	zgc:91860	0.82204
sorbs1	0.878173	taf9	0.820528
cwc27	0.877086	rabac1	0.818216
znf622	0.874509	eif4ba	0.817165
ccar1	0.874509	larp6	0.815875
trappc3	0.874509	dnajb4	0.81566
cdv3	0.874509	dopey2	0.81275
rqcd1	0.874509	scg5.1	0.812685
them4	0.872357	tpd52l2b	0.811729
CABZ01061495.1	0.872357	sf3a2	0.808157
UBB	0.872292	stox2a	0.807311
arl3	0.872267	homer1b	0.80712
wdr60	0.870732	kidins220b	0.807031
pxna	0.870732	ppp1r15a	0.806235
hmgcrb	0.870732	cxxc5a	0.804904
elmo1	0.8698	gfap	0.804904
sart3	0.869689	trir	0.804904
gabra5	0.869134	papola	0.804343
nup50	0.867738	hspa8	0.804252
ndfip1l	0.867738	dhrs12	0.80365
tnfrsf21	0.86698	arih2	0.80268
chl1b	0.866005	arg2	0.802453
FAM72B	0.863936	arrdc3b	0.798326
lrrtm1	0.863098	dtd1	0.798164
cpne2	0.861078	phax	0.798043
cpeb4b	0.859278	b2ml	0.793754
THEM6	0.858512	srsf2a	0.793659
fam160b1	0.858512	ptpn11a	0.793498
stmn4l	0.857725	ank3a	0.791185
id2a	0.857149	tubgcp3	0.791185
chp1	0.857149	FRMD5	0.789361
ncaldb	0.856131	mdh2	0.78854
sepw1	0.853829	kctd6b	0.78812
sst1.1	0.849973	heca	0.787802
USMG5	0.847828	slain2	0.787802
ppfia2	0.847139	atf6	0.787556
anxa11b	0.846492	nrxn2a	0.787367
ska2	0.846141	acox3	0.787367
arl4d	0.844968	lrrc59	0.787367
pwp2h	0.840973	sdcbp	0.787367
si:dkey-56f14.4	0.840973	ube2g1a	0.785571
samd4a	0.840973	bloc1s6	0.784769
CABZ01084797.1	0.834179	tapt1b	0.784769
znf207a	0.834179	ralbp1	0.784237
si:dkey-22n8.3	0.834179	wdr17	0.783473
prpf40a	0.834179	alg5	0.782765
epas1b	0.834179	mt2	0.782765
ablim1b	0.834179	rpa2	0.782765
iars	0.834179	tpd52l2a	0.782765
rab24	0.828592	rab1ab	0.782476
CR293509.1	0.827038	cacnb4b	0.780338
rprml	0.827038	tuba8l4	0.780212
rpz5	0.827038	hivep1	0.777808
chmp1b	0.825715	ppp1r10	0.777808
grb2b	0.824408	pcp4a	0.776587
homer1b	0.823788	hs3st4	0.775522
efna1b	0.82329	phf6	0.775233
csnk1e	0.822358	csnk1e	0.774972
arglu1a	0.822316	prelid3b	0.77493
trim9	0.820096	commd6	0.771824
tbk1	0.81958	ip6k2a	0.77092
arf2a	0.81951	sec22bb	0.770237
dnajc8	0.817134	lyrm7	0.770206
ahcyl2	0.812873	ganab	0.766872
mccc1	0.812348	dpp6b	0.765079
hnrnpa0b	0.812116	mn1a	0.765079
sdhaf3	0.8107	oser1	0.763158
si:dkey-112a7.4	0.809722	atp5g3b	0.762444
casc3	0.806139	snrpb	0.761157
ENSDARG00000098810	0.804899	manf	0.760585
dpp6b	0.804899	gpx3	0.756193
ip6k2a	0.803876	jun	0.756167
plxna1a	0.800107	ago4	0.754545
cs	0.792959	rpz5	0.754522
dido1	0.792959	apln	0.751933
si:dkey-19b23.8	0.792697	lrpap1	0.751386
ENSDARG00000077095	0.792294	cipcb	0.751004
slc20a1b	0.79104	fkbp2	0.750536
ptp4a2b	0.790548	junba	0.749526
grm8a	0.787958	kmt2bb	0.749502
gclm	0.783167	fktn	0.748932
arpc5la	0.783167	maza	0.747898
tuba1a	0.7815	CABZ01049925.1	0.747164
si:dkey-35i13.1	0.781309	THEM6	0.747164
arih2	0.777911	safb	0.745337
dusp8b	0.777911	eef1a1l2	0.745121
scn2b	0.776662	sptbn1	0.741882
npy	0.775568	ahcyl2	0.741582
tomm6	0.77473	dnajb12a	0.74069
arl4cb	0.774221	ENSDARG00000100633	0.739902
dnal1	0.774221	scg2a	0.739902
luc7l	0.774221	phf20b	0.73943
neurod1	0.774002	arhgap21a	0.738868
pclob	0.770863	aurkaip1	0.738868
zgc:158654	0.770044	dab2ipa	0.738868
cth	0.770044	limch1b	0.738868
egr4	0.769889	si:dkeyp-53d3.3	0.738868
usp5	0.766117	thtpa	0.738868
hmgn3	0.764894	zgc:171497	0.738868
CABZ01054405.1	0.762018	si:ch73-305o9.3	0.737228
fjx1	0.762018	synpr	0.735327
araf	0.762018	cs	0.734981
slc30a5	0.762018	susd4	0.734953
slc25a38a	0.762018	cd99	0.734037
slc25a19	0.762018	eif3jb	0.73292
slc25a17	0.762018	gclm	0.732876
hs3st4	0.762018	ctdspl2b	0.73069
sec61a1l	0.762018	hnrnph1l	0.73069
rasal2	0.762018	nme6	0.73069
pudp	0.762018	si:ch211-40k21.5	0.73069
si:ch211-286b5.5	0.762018	trmt44	0.73069
CABZ01052576.1	0.762018	ca10a	0.726389
nabp1a	0.762018	rab11a	0.725386
phf11	0.762018	efnb2a	0.724076
dopey2	0.762018	ndel1a	0.72378
cdc16	0.762018	eif3s6ip	0.723452
bcs1l	0.762018	sf3b5	0.721476
plecb	0.762018	eif4e2	0.717343
taf2	0.762018	ENSDARG00000098810	0.717343
fam8a1b	0.762018	FO818697.1	0.717343
snrnp48	0.762018	pcxa	0.717343
ttbk2b	0.762018	CR936442.2	0.716427
LOX	0.762018	fabp7a	0.716145
gle1	0.762018	cox8b	0.715737
abtb1	0.762018	CABZ01111873.2	0.7152
INAVA	0.762018	dhrs13a.3	0.7152
htr1aa	0.762018	zgc:171971	0.713079
slc15a4	0.762018	faah2a	0.712083
adam9	0.762018	kat2a	0.712083
c17h14orf159	0.762018	ptcd1	0.712083
angel1	0.762018	rabl2	0.712083
hnrnph1	0.762018	rqcd1	0.712083
si:dkey-102m7.3	0.762018	htatip2	0.711239
camkmt	0.762018	ENSDARG00000078272	0.707446
gemin7	0.762018	cops7a	0.707065
slc16a3	0.762018	acin1b	0.706546
tyw1	0.762018	slc35g2a	0.705582
dgkb	0.762018	slc38a2	0.705572
nlrc3l	0.762018	eif4a1a	0.702508
zhx3	0.762018	eif3f	0.70221
ttc3	0.762018	ptp4a1	0.701613
ENSDARG00000021564	0.762018	gpr63	0.700856
CT573344.1	0.762018	eef1db	0.699278
ncoa2	0.762018	blvrb	0.698484
PRKAR2B	0.762018	denr	0.698484
uba2	0.762018	hibch	0.698484
sh3yl1	0.762018	prkag1	0.698484
jarid2b	0.762018	dlg1	0.697964
cables2a	0.762018	si:ch211-153l6.6	0.697964
CT573169.1	0.762018	apoob	0.694686
slc8a1a	0.762018	raver2	0.692133
cadm1a	0.762018	selt1a	0.689957
usp12a	0.760979	cited4b	0.686744
gde1	0.757602	rcc1l	0.685765
lingo1b	0.75741	lingo2a	0.68555
alg5	0.756747	mpdu1b	0.685449
etnk1	0.755645	tcea2	0.685449
serp2	0.755465	uri1	0.685449
bckdk	0.754783	ube2nb	0.684661
n6amt1	0.754438	pfdn6	0.684352
idh1	0.754438	banf1	0.68417
si:dkey-67c22.2	0.754438	PRRC2B	0.68417
slc6a15	0.754438	gdi1	0.683835
cdca7b	0.754438	dclk1b	0.68336
ddx56	0.754438	btg2	0.682366
ENSDARG00000100633	0.754438	atf3	0.682018
ube2d2	0.753664	nap1l4b	0.681136
safb	0.753583	ptpreb	0.681136
gnb1a	0.751845	scg5	0.681136
mfap1	0.74924	kat6a	0.68067
spag7	0.74924	nos1apb	0.68067
ppp1r12c	0.74924	prpf18	0.68067
pde9a	0.74924	cbx6a	0.680352
adam17a	0.74924	hacd1	0.680352
nfia	0.74924	pex26	0.680352
cpsf6	0.748386	mtbl	0.679318
traf7	0.748386	nfil3-6	0.67889
gcdha	0.748386	gna11b	0.677666
zc3h15	0.748386	fgd1	0.677063
cpvl	0.748386	FQ976914.1	0.677063
megf8	0.748386	kri1	0.677063
hook1	0.748386	lsm1	0.677063
tapt1a	0.748386	tchp	0.677063
cntn5	0.748386	brd3a	0.674336
atrnl1b	0.748386	glcea	0.674336
adipor1a	0.748386	hells	0.674336
ek1	0.748386	hnrnpc	0.674336
h3f3b.1	0.746609	idh1	0.674336
mcl1a	0.745704	krtcap2	0.674336
asap1b	0.745072	litaf	0.674336
nos1apb	0.744958	plcb3	0.674336
spry2	0.744958	TXNRD2 (1 of many)	0.674336
dpm1	0.744958	slc48a1b	0.672586
trpc4a	0.744958	cd2bp2	0.669975
PSMD2	0.744958	mrps10	0.669182
smurf1	0.743155	si:ch211-193l2.5	0.669182
golga1	0.743155	npas4a	0.664634
znf451	0.743155	chrm4a	0.663053
cstf3	0.743155	ddhd2	0.663053
tanc2b	0.743155	zgc:66427	0.663053
CABZ01087560.1	0.743155	lamtor4	0.662729
ptpn11a	0.743155	pm20d1.2	0.662729
ssr2	0.742963	tmem63c	0.662729
hnrnpa0a	0.742068	hectd1	0.66079
eef1a1b	0.741733	id3	0.66079
GALNTL6	0.741733	ppp2r2ab	0.66079
dok6	0.740678	slc30a1a	0.66079
pitpnbl	0.738951	fam69c	0.660465
prkci	0.738847	lamp1	0.660032
b3gat1a	0.738847	pcdh10a	0.657187
gdap1l1	0.738847	ndufv1	0.657078
agpat2	0.738847	camta1b	0.655063
dynll2b	0.736367	hcfc1a	0.65136
b2ml	0.734473	lrfn4b	0.65136
rgs3a	0.732967	map1sb	0.65136
sestd1	0.731609	prpf40a	0.65136
capn1a	0.731609	ruvbl2	0.65136
cltcb	0.729291	selt1b	0.65136
puf60a	0.724983	sh2b1	0.65136
unc119b	0.724003	smad3a	0.65136
apoob	0.722557	tox2	0.65136
ndufb9	0.722435	uqcrc2a	0.65136
si:dkey-153k10.9	0.721003	elac2	0.64907
ncam2	0.716238	PHLPP2	0.64907
tuba8l4	0.71609	tdg.1	0.64907
slc35g2a	0.712194	jpt1a	0.646567
camk4	0.70903	ctnnd2b	0.643886
arih1	0.708742	tiparp	0.643514
hnrnpr	0.705347	CABZ01071180.1	0.643131
pcp4a	0.705215	galr2b	0.643131
carhsp1	0.7033	ist1	0.643131
uba1	0.702681	laptm4b	0.643131
atp1b1b	0.698865	si:ch211-193k8.5	0.643131
eif3s6ip	0.697862	gal3st4	0.642801
ldhba	0.697158	kdm7aa	0.642801
sik2b	0.695303	rom1a	0.642801
ranbp3b	0.694855	sel1l	0.642801
NEXMIF (1 of many).1	0.694855	gabarapa	0.642391
fam131ba	0.694855	elmod1	0.637167
ccsapb	0.694709	psmb2	0.636871
ppm1ba	0.694312	vimp	0.63479
trappc2l	0.690888	dnaja2	0.633699
efna3a	0.689787	cse1l	0.63221
sgip1a	0.689337	epc1a	0.63221
bckdha	0.689337	gtf2e2	0.63221
srsf11	0.689233	hunk	0.63221
canx	0.687435	kirrel1a	0.63221
oser1	0.685779	mrps9	0.63221
ube2l3b	0.685242	wdr34	0.63221
si:dkeyp-110e4.6	0.68479	znf622	0.63221
ssr4	0.684653	fitm2	0.631201
syt11a	0.684297	gnb5b	0.631201
pgrmc1	0.683788	kat5b	0.631201
nfil3-5	0.683401	large	0.631201
serpine1	0.680962	zgc:153935	0.631201
wdr17	0.680512	ddx6	0.630246
zdhhc16a	0.679215	ccser2a	0.629491
atp5g3b	0.678431	fam184b	0.629491
pafah1b1b	0.677221	fbxl15	0.629491
cdc34b	0.674914	foxo3a	0.629491
clptm1l	0.674914	mrps5	0.629491
CU571069.1	0.674622	rai1	0.629491
chchd10	0.674622	plppr3b	0.627667
cry1bb	0.674622	CABZ01051991.1	0.627661
vdac3	0.672046	fkbp4	0.627661
arg2	0.671792	sparc	0.627661
camk2n1a	0.671671	atp6v1ab	0.626833
gtpbp1	0.670301	fhit	0.626833
fhit	0.670301	snx4	0.626833
gtf2e2	0.670301	map2	0.625266
fkbp4	0.670301	ampd2b	0.62493
rgs9b	0.670175	klhl3	0.62493
cdk5	0.66962	nr3c1	0.62493
si:dkey-110g7.8	0.669284	vgf	0.624812
hnrnph1l	0.669284	syt11a	0.624695
rasd1	0.667215	ube2al	0.624668
ptprr	0.664645	ENSDARG00000074572	0.6241
ndel1b	0.664645	lrfn4a	0.6241
pgm1	0.664645	map2k6	0.6241
rcn2	0.664645	slc6a15	0.6241
eif4a3	0.664645	them4	0.6241
selt1a	0.664538	mgst3b	0.623731
oaz2b	0.664213	tbcc	0.623342
ptprnb	0.663889	kmt2ca	0.621835
zgc:110796	0.663888	tpm3	0.621835
galr2b	0.663888	drap1	0.621448
tox	0.663888	actn1	0.620476
tomm40	0.663888	ss18l2	0.620476
cdc14b	0.663888	cdc34b	0.620139
aspg	0.663888	hinfp	0.620139
vps72	0.663888	hmgcrb	0.620139
rrbp1b	0.663888	nacc2	0.620139
ca10a	0.663014	sclt1	0.620139
gfra2b	0.659984	shisa7b	0.620139
hcn4l	0.659984	tusc2b	0.620139
fam19a5b	0.659984	syngr3a	0.6194
snrpe	0.659729	ndrg3b	0.617145
brinp2	0.658558	ENSDARG00000010873	0.615883
cadpsa	0.658558	zmat2	0.615883
ndufs3	0.658407	brdt	0.614854
srsf6b	0.658363	hmgcs1	0.61312
bag3	0.656946	txndc12	0.61312
atp5a1	0.656176	pin1	0.612422
ENSDARG00000033201	0.655422	si:ch211-51e12.7	0.610856
rbm25b	0.654655	sat1a.2	0.610703
ENSDARG00000100513	0.654655	rhoab	0.609985
qdpra	0.654515	march6	0.608271
dnajb4	0.653247	baiap3	0.608271
arhgap21b	0.652526	mrps11	0.608271
ppp1r26	0.652526	pphln1	0.608271
smyd2a	0.652047	psmg2	0.608271
pdk2a	0.651936	sst1.1	0.608233
uba52	0.651871	dcp2	0.608233
si:ch211-151p13.8	0.651595	fam69aa	0.608233
disp2	0.649369	herpud2	0.608233
sirt1	0.649369	zfand3	0.608233
insm1a	0.649235	stxbp1a	0.606178
tmcc3	0.64909	nnt	0.606036
fam172a	0.64909	eef1a1b	0.60597
axin1	0.64909	cwc25	0.605842
ENSDARG00000056490	0.64909	per3	0.605842
vsnl1b	0.64909	ppp1r11	0.605842
riox2	0.64909	ppp1r9bb	0.605842
jakmip3	0.649081	cpvl	0.605562
eif4a1a	0.648174	hgh1	0.605562
CDPF1	0.64758	nup50	0.605562
fam234b	0.647092	setd7	0.605562
nme2b.1	0.6461	adprm	0.605448
rrad	0.645763	plcg1	0.605448
inpp4aa	0.641072	asb5b	0.60522
pygmb	0.640212	ikzf5	0.60522
zic1	0.6395	ythdc1	0.60522
tnfaip2a	0.637426	znf1009.1	0.604983
gabrb2	0.6366	rrad	0.604976
rgs4	0.634071	prmt1	0.603991
tox2	0.634071	si:dkeyp-55f12.3	0.603391
fam184b	0.634071	BRD8	0.603051
cabin1	0.634071	lrrc42	0.603051
fam13b	0.634071	ranbp3b	0.603051
ENSDARG00000037122	0.634071	setd3	0.603051
gpatch11	0.634071	myca	0.602801
stard13a	0.634071	si:ch211-63p21.1	0.600042
cdh4	0.634071	skilb	0.599118
cdkn1cb	0.634071	fgf12b	0.596092
auts2b	0.631602	si:ch211-151p13.8	0.596092
zbtb20	0.630245	ctnna2	0.595513
gdi2	0.629319	dctn5	0.594708
ccni	0.628789	sucla2	0.594544
atp1b1a	0.628173	cacng7b	0.594216
kcnj3b	0.628072	pdia6	0.593761
basp1	0.627377	birc6	0.593173
slc36a1	0.627109	CR381641.1	0.593173
bud31	0.626728	csnk2a2a	0.593173
prdm8b	0.623782	ENSDARG00000091835	0.593173
cbx8b	0.623315	xpnpep3	0.593173
arpc5lb	0.622767	zgc:136864	0.593173
mhc1zba	0.622767	znf280d	0.593173
grip1	0.620732	midn	0.591235
llph	0.620732	myclb	0.588749
rab3ip	0.620732	celf2	0.587841
snrpa1	0.620732	zgc:92664	0.587564
TMEM102	0.620732	si:dkey-93m18.6	0.587176
cd82a	0.620732	suds3	0.587176
ube3c	0.620732	vcpkmt	0.587176
rbpjb	0.620732	fkbp8	0.584333
zgc:158343	0.620732	kars	0.584333
ctdnep1a	0.620732	lmnb2	0.584333
man1b1b	0.620732	mrps6	0.584333
dab2ipb	0.620732	srsf10a	0.584333
ENSDARG00000079723	0.620732	gphnb	0.584231
cbx4	0.620732	srsf5b	0.580844
ppan	0.620732	mcl1a	0.580017
nbeal1	0.620732	zgc:162730	0.579817
myo10l1	0.620732	pfdn1	0.579199
cxcr4a	0.620732	sdf2l1	0.578197
tns1a	0.620732	eif2s3	0.577801
efcab7	0.620732	serp2	0.577543
synpr	0.620732	trim9	0.575126
dpydb	0.620732	tspan2a	0.574731
zgc:66427	0.620732	cdc42	0.574511
mbd3a	0.620732	phip	0.5739
fat1a	0.620732	si:ch211-10a23.2	0.573425
casp3a	0.620732	mtx2	0.572575
hhip	0.620732	phactr3b	0.572439
abca1a	0.620732	sqstm1	0.572292
rac1l	0.620732	dars	0.571833
gdap2	0.620732	eif4g2b	0.571164
slc16a10	0.620732	ankrd12	0.568274
ostm1	0.620732	osbpl9	0.568274
sema6bb	0.620732	ipo7	0.567789
slc22a15	0.620732	nfil3-5	0.56727
rasgrp3	0.620732	xpo1b	0.56727
elp1	0.620732	ncl	0.565288
zgc:66447	0.620732	klhl8	0.563329
slitrk4	0.620732	pdha1a	0.563217
aga	0.620732	gcdha	0.563202
bcl11aa	0.620732	mtx3	0.563202
march5	0.620732	odc1	0.563202
tmem57b	0.620732	ubr5	0.563202
rgma	0.620732	nlgn4a	0.56095
polr2k	0.620732	dlat	0.56029
yrk	0.620732	mgat2	0.56029
pds5b	0.620732	rnaset2	0.56029
bag6	0.620732	rtca	0.56029
ppp4r2a	0.620732	slc16a3	0.56029
BRD8	0.620732	snrpa1	0.56029
CABZ01034705.1	0.620732	snrpg	0.56029
ddx46	0.620732	zgc:158343	0.56029
npm1a	0.620732	zgc:65997	0.56029
robo3	0.620732	znf451	0.56029
trpc4apa	0.620732	pgam1a	0.560128
egln1b	0.620732	tomm70a	0.559856
ero1b	0.620732	si:ch211-214j24.10	0.55957
arhgap21a	0.620732	prdx2	0.559194
timm44	0.620732	srrm2	0.557808
atpaf1	0.620732	dmtn	0.557428
snupn	0.620732	arhgap21b	0.557027
CU914144.2	0.620732	csdc2a	0.55596
CU182107.4	0.620732	camsap1a	0.553618
exo1	0.620732	srsf11	0.552194
CABZ01033178.2	0.620732	papd5	0.551812
dlk2	0.620732	nrgnb	0.55177
dscaml1	0.620732	SLITRK5 (1 of many)	0.551252
ANKRD50	0.620732	dusp8b	0.549955
tmem169a	0.620732	ctnnbip1	0.549676
ing2	0.619229	phyhipla	0.549401
rhoac	0.618577	fam19a5a	0.548987
syn1	0.615974	usp14	0.548944
asrgl1	0.615696	dhrs1	0.548666
sat1a.2	0.615443	spock3	0.54833
gpr37b	0.61381	atpaf1	0.547402
chst11	0.61381	brms1la	0.547402
CABZ01054391.1	0.61381	cyr61	0.547402
large	0.61381	eed	0.547402
FO818686.1	0.61381	mzt2b	0.547402
surf2	0.61381	plekhm1	0.547402
RABL6 (1 of many)	0.61381	ppil2	0.547402
mast1b	0.61381	snx14	0.547402
zgc:113102	0.61381	scn3b	0.545653
btbd17b	0.61381	ppp3r1a	0.544731
ccdc137	0.61381	ENSDARG00000100188	0.544443
gys1	0.61381	mrs2	0.544443
CABZ01076107.1	0.61381	reep1	0.544443
baz2ba	0.61381	sh3bp4a	0.544443
ephx4	0.61381	si:ch211-253p2.2	0.544443
nipa1	0.61381	si:dkey-234i14.2	0.544443
prkcda	0.61381	tlk2	0.544443
si:ch73-140j24.4	0.61381	hnrpl	0.544315
gpc1b	0.61381	ncoa2	0.544288
ARMC6	0.61381	waplb	0.544288
lratb	0.61381	opcml	0.544055
ptprdb	0.61381	ENSDARG00000025518	0.541873
itga6b	0.61381	skp1	0.540838
sc:d189	0.61381	smyd2a	0.540534
tecrb	0.61381	rrp7a	0.539435
MFAP4 (1 of many).2	0.61381	lipg	0.538283
mfap4	0.61381	erp44	0.537988
cntnap5a	0.61381	si:dkey-78l4.14	0.537381
mcm3ap	0.61381	jdp2b	0.535469
klhl23	0.61381	hsp70.2	0.534184
shisa7a	0.61381	map1lc3a	0.533971
znf1035	0.61381	mmaa	0.533727
osbpl10b	0.61381	arfip2a	0.532799
jag2b	0.61381	mrpl38	0.532799
vps18	0.61381	lpgat1	0.532404
acaa2	0.61381	dchs1b	0.531479
gstm.2	0.61381	dscr3	0.531479
cabp1a	0.61381	eif4h	0.531479
mak16	0.61381	ppm1ba	0.531479
fuca2	0.61381	ubxn1	0.531479
pank1a	0.61381	tomm40l	0.531478
spock1	0.61381	ldhba	0.531164
si:dkey-201i24.6	0.61381	ddx21	0.53111
psd2	0.61381	ehmt2	0.53111
exosc3	0.61381	ezh1	0.53111
si:dkeyp-121d4.3	0.61381	npepps	0.53111
actn1	0.61381	ppp3cca	0.53111
bloc1s6	0.61381	rab1bb	0.53111
ANKRD34C	0.61381	rtfdc1	0.53111
acadl	0.61381	si:ch211-261n11.7	0.53111
trip12	0.61381	tmem126a	0.53111
mprip	0.61381	tmem39a	0.53111
CABZ01030107.1	0.61381	u2af2b	0.528381
snu13b	0.61381	rbm25b	0.527614
pigf	0.61381	ptbp2b	0.526744
dgat1a	0.61381	cct7	0.521956
diabloa	0.61381	mest	0.521657
tmem97	0.61381	ier3ip1	0.521467
rpa1	0.61381	camkvb	0.520813
syt2a	0.61381	itm2ca	0.519299
xkr7	0.61381	pak2b	0.519256
tmem107l	0.61381	acat1	0.518935
pou6f1	0.61381	slc2a3a	0.518479
nrxn2a	0.61381	fam199x	0.51804
zmat2	0.61381	pafah1b2	0.517007
gabra1	0.61381	si:ch211-195b15.8	0.51482
slc22a21	0.61381	eif4ebp1	0.514064
tiprl	0.61381	bud31	0.513295
apbb1	0.61381	cycsb	0.512664
per1a	0.61381	tmem115	0.512484
mtus2a	0.61381	basp1	0.512244
tbl2	0.61381	smarcb1a	0.51189
ift52	0.61381	gabarapb	0.511728
hcfc1a	0.61381	epdr1	0.511654
gnal	0.61381	eif1b	0.510938
atp8a2	0.61381	syap1	0.510639
telo2	0.61381	mycla	0.510369
med20	0.61381	pcp4b	0.510179
si:dkey-42i9.6	0.61381	cst3	0.507733
senp7b	0.61381	ier5	0.507619
pvalb7	0.61381	rbm4.2	0.507355
ap4e1	0.61381	cspg5a	0.506507
cep290	0.61381	fubp1	0.50539
fezf1	0.61381	pfkpa	0.505283
si:dkey-13n15.11	0.61381	cbx1b	0.499263
zgc:194285	0.61381	spryd3	0.499137
ENSDARG00000103123	0.61381	smarca2	0.496841
ENSDARG00000056478	0.61381	sap30l	0.496576
prkg2l	0.61381	mtss1lb	0.495883
lmbrd1	0.612337	glrx3	0.495181
smx5	0.612006	naca	0.494862
tsg101a	0.611992	atp6v1d	0.493987
pou3f3b	0.601017	znrf1	0.493878
clip3	0.592689	higd2a	0.493041
opcml	0.592374	nbeaa	0.492028
pcsk1nl	0.591891	exoc6	0.491958
psip1b	0.590687	atp1b1a	0.489616
golga7ba	0.587581	clk4a	0.489545
rsrc2	0.586887	ufm1	0.488881
ppig	0.586887	vamp4	0.485612
atg12	0.586887	tnfaip2a	0.482836
ppp1r10	0.586887	oaz1b	0.482768
CU024870.1	0.586887	aars	0.482724
ube2d1b	0.586482	hnrnph1	0.482724
hif1al	0.585409	rnf165a	0.482724
ldb2b	0.583126	syt10	0.482724
mef2d	0.582884	usp19	0.482724
vps35	0.582644	usp37	0.482724
cspg5a	0.582491	mknk1	0.482565
ubap2b	0.581852	CR786577.1	0.482504
uqcrc2a	0.580738	mapk1	0.482336
tarbp2	0.580738	mapk11	0.482336
si:ch73-305o9.3	0.580738	psmd9	0.482336
ube2a	0.580738	si:ch211-208k15.1	0.482336
rspry1	0.580738	cacng2b	0.482297
psmc5	0.580738	si:ch211-13c6.2	0.48003
ptpn2b	0.580738	pdhx	0.479759
hmgcs1	0.580738	ENSDARG00000076364	0.479754
tp53bp2b	0.580738	arl16	0.479566
tubb2	0.580229	cacna1ba	0.479566
si:ch211-10a23.2	0.576873	ece2b	0.479566
gng2	0.575668	ENSDARG00000091079	0.479566
dpm3	0.575668	foxk2	0.479566
si:ch73-299h12.6	0.575668	pex5	0.479566
parp6b	0.575668	pias2	0.479566
gria1b	0.574695	rsrc2	0.479566
oxsr1a	0.57455	fosab	0.479399
get4	0.57455	nudcd3	0.479178
zgc:110821	0.57455	pcbp4	0.479178
atf3	0.57207	pcloa	0.479178
aip	0.570264	pex19	0.479178
yipf3	0.569967	ska2	0.479178
slc39a9	0.569449	slc35a4	0.479178
ca2	0.569449	use1	0.479178
ENSDARG00000100188	0.569449	zdhhc6	0.479178
egr1	0.569371	serinc1	0.47662
CR381641.1	0.568324	ncam1a	0.476572
ctsc	0.568324	zgc:153615	0.476564
fam222bb	0.567676	crebl2	0.475633
nr4a1	0.567274	sox11b	0.472803
abcd2	0.566525	psd3l	0.472227
gadd45bb	0.564918	slc35e1	0.472209
tmem106c	0.564597	uba52	0.471746
h1f0	0.564597	pcp4l1	0.469387
rpz2	0.564277	cebpa	0.468704
ap3m2	0.563191	dctn1b	0.468704
ANKRD34A	0.563191	lrp1bb	0.468704
pitpnab	0.563191	pelp1	0.468704
nsa2	0.561497	rnf34a	0.468704
cox8b	0.558812	tfe3a	0.468704
hdhd2	0.558031	tmem11	0.468704
ppm1e	0.558031	bcl2l10	0.468683
fryb	0.558031	slc6a17	0.468277
smndc1	0.557832	fscn1a	0.468002
sept5a	0.556825	pcdh1g13	0.467268
ENSDARG00000027547	0.556015	cops8	0.465689
fbxl14b	0.553142	abcb7	0.465502
cntnap3	0.552844	adrm1	0.465502
her4.2	0.552515	ap4s1	0.465502
anp32a	0.552494	cpsf6	0.465502
phip	0.552377	gphna	0.465502
tm2d2	0.552328	inpp4ab	0.465502
tctex1d1	0.552328	lrrtm1	0.465502
march6	0.552328	mgrn1b	0.465502
pkn1a	0.552328	pknox2	0.465502
mdn1	0.552328	si:ch211-157b11.12	0.465502
pla2g7	0.552328	ubtfl	0.465502
ccdc25	0.552328	cd63	0.465199
dimt1l	0.552328	csnk2a1	0.462522
syncripl	0.552328	timm9	0.462146
CU633762.1	0.552328	cisd1	0.458823
tmx1	0.552328	sec11a	0.457611
snapc1b	0.552328	dek	0.457255
aars	0.552328	psma8	0.456135
waca	0.552328	rhot1a	0.45613
ubap2l	0.552328	id1	0.455451
denr	0.552328	rbm6	0.45177
idh2	0.55004	ccni	0.451747
gpr63	0.547672	pfn2	0.451406
zgc:153615	0.547225	gria1a	0.451298
pdia6	0.547092	zfand5b	0.450939
hspa8	0.546122	ENSDARG00000037403	0.450127
pparaa	0.545961	fxr2	0.447109
mapk1	0.545961	csnk1g2b	0.446956
chchd6b	0.545961	GFP	0.445208
trak1	0.545961	wdr83os	0.443048
grm1a	0.545961	tnrc6b	0.442482
brd3a	0.545961	ENSDARG00000067817	0.442372
tmem167a	0.545961	slka	0.442372
syn2b	0.545961	atl1	0.442259
per3	0.545961	gskip	0.441428
afmid	0.545961	rasgef1ba	0.44119
si:ch73-206p6.1	0.545961	mrpl57	0.440512
pdhb	0.545961	cacna1g	0.439381
camta1b	0.545859	romo1	0.438446
si:ch73-233f7.1	0.543812	eps15l1a	0.437996
gcsha	0.543812	ENSDARG00000098215	0.437511
tpi1a	0.543812	ptp4a2a	0.436599
zw10	0.543812	erf	0.436487
rmdn3	0.542774	ndufa2	0.436395
ets2	0.54276	fam122b	0.435971
hspd1	0.542014	hmp19	0.435492
cyfip2	0.541326	rtn4rl2b	0.434818
dennd5b	0.540711	ankrd10b	0.433154
zgc:63470	0.540711	vapb	0.432946
si:ch211-195b21.5	0.540711	adka	0.432884
ENSDARG00000019213	0.540711	cry2	0.432733
zic6	0.540711	snx12	0.432624
ablim3	0.540711	zgc:103697	0.431392
mettl9	0.540711	nlk1	0.431171
nlrx1	0.540711	ppp1r26	0.430864
actl6b	0.540711	rmdn3	0.430864
wdr34	0.540711	dlx5a	0.429837
cyb5r1	0.540494	ENSDARG00000079369	0.429538
aldocb	0.539597	rnf145a	0.429011
sncb	0.536826	sypa	0.428328
psmd5	0.536811	atp6v1ba	0.426435
pik3ip1	0.536584	ppfia3	0.424864
id2b	0.536232	arl3	0.424595
ppip5k1a	0.535769	sap30bp	0.424595
mllt1b	0.535769	shrprbck1r	0.424585
asb5b	0.535769	plekhj1	0.42336
cyp2ad3	0.535769	rbbp6	0.420496
psma6a	0.535769	prkacab	0.420427
odc1	0.535769	ldb1a	0.419825
nr3c1	0.535769	ncoa5	0.419048
pdcd10a	0.535769	ncam2	0.418352
cmip	0.535769	whsc1l1	0.414728
kpnb1	0.535769	polr2f	0.414004
ptbp3	0.535769	serf2	0.413526
ewsr1a	0.535476	crkl	0.413333
tacc1	0.534838	elmo1	0.413333
bbip1	0.534838	gpt2	0.413333
gabrb3	0.534832	KCNIP4	0.413333
agrn	0.532537	ndel1b	0.413333
cfap20	0.531616	pcdh1gb9	0.413333
ENSDARG00000060631	0.530299	sat2b	0.413333
dhx38	0.53018	sept7b	0.413333
cdh13	0.529831	sox1b	0.413333
FO704572.1	0.529552	surf1	0.413333
cbx1a	0.529296	tmcc3	0.413333
cdr2l	0.529296	usp5	0.413333
crbn	0.529296	wdr43	0.413333
map6d1	0.529296	flot2b	0.41325
wdr48b	0.529296	tspan3b	0.412813
glrx5	0.529296	puf60a	0.412148
si:ch211-167b20.8	0.529296	kcnj3b	0.411208
pkdcca	0.529296	si:ch73-335l21.4	0.408718
inaa	0.529296	hrasb	0.408217
dhx36	0.529296	qdpra	0.407682
ccdc126	0.529296	pik3r3b	0.40723
smad7	0.529296	chtopa	0.406356
arrdc1b	0.529296	ckmt1	0.406352
anapc13	0.529296	ndufb9	0.405329
dlg2	0.529296	cyp51	0.404878
mfsd2ab	0.528806	tbc1d12a	0.403135
emc3	0.528634	rpp21	0.402271
nudt21	0.528446	kdm1a	0.401792
map1lc3a	0.528359	si:ch211-281l24.3	0.40174
ubl7a	0.528044	smg7	0.400578
gnao1b	0.526752	tmsb1	0.400449
CR383676.2	0.526179	dpysl5b	0.40036
gnas	0.525712	slc25a5	0.400244
naa10	0.525712	pih1d1	0.400134
pafah1b3.1	0.52495	ssbp3b	0.397911
ubap2a	0.52495	stt3b	0.396999
skilb	0.52495	ppp3ccb	0.396679
ubb	0.524634	si:dkey-112a7.4	0.393055
syt7b	0.523958	anp32e	0.392266
git2a	0.523958	si:dkeyp-72h1.1	0.39214
zc3h12b	0.523958	ldha	0.391268
zgc:110249	0.523958	bcat2	0.390918
copz2	0.523958	appb	0.390302
ssrp1b	0.523958	tuba1b	0.390027
rev3l	0.523958	sumo3b	0.388687
ENSDARG00000054723	0.523958	surf4	0.387834
CABZ01078350.1	0.523958	fam60al	0.387636
gnb5b	0.523958	tjp1b	0.387063
si:dkey-260j18.2	0.523958	cct6a	0.386544
fam19a1a	0.523958	r3hdm1	0.386436
npepps	0.523958	cul1b	0.385983
dcun1d3	0.523958	mcama	0.385599
cntnap5b	0.523958	maf1	0.385239
tmpob	0.523958	hp1bp3	0.382801
vgf	0.523614	brk1	0.382621
hsd17b12b	0.523479	dpf2l	0.381893
pfdn2	0.523407	hspa4l	0.381727
eif1b	0.523064	ppt1	0.380968
nxn	0.520854	tm9sf2	0.38085
mdga2a	0.513538	asphd1	0.379313
wdr41	0.513181	arpc3	0.378607
ppiab	0.512274	ran	0.377293
hspa5	0.51121	ENSDARG00000102424	0.377277
serpina10a	0.509846	fam107b	0.376191
efhd1	0.509472	ccnt2b	0.37597
ccdc124	0.509444	zgc:86598	0.375636
si:dkey-19e4.5	0.509377	kcna1a	0.374967
zgc:112056	0.508972	rnpc3	0.374967
csnk1g2b	0.508152	ndufs3	0.37456
iscub	0.507999	CABZ01073163.1	0.374258
ebna1bp2	0.506645	phkg1a	0.374216
emc10	0.506192	rnf8	0.374216
ndufa6	0.505295	h3f3b.1	0.374118
mrpl57	0.502807	fam133b	0.372614
mycn	0.502627	hmgn7	0.372486
dusp5	0.502395	ube2kb	0.371901
nlgn3b	0.502231	degs1	0.371491
btg1	0.500886	sgtb	0.371015
upf3a	0.500854	fibpa	0.370939
ctsd	0.500308	arf2a	0.370927
epha4b	0.498791	foxj3	0.370398
gabarapa	0.498189	ube2d2l	0.368971
hmgn7	0.496689	sart3	0.368931
ptges3a	0.495608	ogt.1	0.366402
ENSDARG00000056704	0.494944	kpna4	0.366127
tbcb	0.494382	cd9a	0.365749
id4	0.493393	agrn	0.365328
cyc1	0.492141	dhx15	0.365246
ENSDARG00000019332	0.492033	erh	0.364123
rnf185	0.491893	etnk1	0.362188
si:ch73-281n10.2	0.489532	ppm1la	0.360161
eef1a1l2	0.487845	camk2n1a	0.360145
mtch2	0.486306	calr3b	0.359788
il1rapl1a	0.48628	mgea5	0.358217
ptp4a3	0.485621	snrka	0.357761
SLC16A7	0.485621	arglu1b	0.357026
eif2s1b	0.482207	tia1	0.356917
ywhag1	0.481086	sccpdhb	0.354654
GFP	0.478373	astn1	0.353891
srsf3b	0.47399	bcl2l13	0.352958
fam19a5a	0.472578	id2b	0.352958
si:zfos-80g12.1	0.470491	ppa1b	0.351632
mdh2	0.469749	egr2b	0.351433
apba1b	0.469253	srsf6b	0.350515
rgs16	0.469166	scg2b	0.350488
pora	0.468327	mpc1	0.348315
atp6v1g1	0.468117	edf1	0.347983
mapk3	0.468085	cdk5r2a	0.34751
sox4a.1	0.465485	cwc15	0.34523
camk2g1	0.464781	cmc1	0.344997
pcdh11.1	0.464757	hirip3	0.344673
ENSDARG00000098458	0.464377	ptgesl	0.343479
gng5	0.462307	si:ch211-168f7.5	0.342934
ptmab	0.461866	mdh1aa	0.342919
cdkn2aipnl	0.460696	cox7b	0.342832
npas4a	0.460408	vps28	0.342332
tomm20b	0.458349	hmgb1b	0.342237
mrpl37	0.45785	tvp23b	0.342084
sbds	0.456708	calm1b	0.340299
mapre2	0.456708	mettl17	0.339939
zgc:110688	0.455883	atp6v0d1	0.339247
adcy8	0.454844	kcnma1a	0.339092
cnbpa	0.45397	sumo1	0.338814
atp6v1b2	0.453941	tspan31	0.338141
nptna	0.453437	fam57ba	0.337746
gpm6aa	0.451836	sdcbp2	0.33696
dcun1d4	0.451785	osbp2	0.336651
lnpb	0.450597	yeats4	0.336651
alg11	0.450597	mrpl27	0.336618
zdhhc9	0.450597	gnb1a	0.336138
efna1a	0.450597	cited4a	0.335488
ZNF512B	0.450597	ENSDARG00000100674	0.333834
nlgn1.1	0.450597	hsp70.3	0.333073
ip6k1	0.450597	atp5ia	0.332955
far1	0.450597	coa6	0.329197
smdt1a	0.44963	FNDC10	0.329163
dynlt3	0.449478	dynll2b	0.328326
serinc1	0.448637	asph	0.327689
xbp1	0.446443	srsf3b	0.327578
coa6	0.446439	fam114a2	0.326237
cd99l2	0.445181	psen1	0.326237
c2cd2l	0.444583	slc4a8	0.326237
ldlrad4a	0.444162	hsd17b12b	0.325783
rnf8	0.443104	scocb	0.325538
zrsr2	0.443017	map2k1	0.325066
ndrg3b	0.442794	snx25	0.32317
ENSDARG00000045127	0.44225	CU467822.1	0.322098
stmn2b	0.442104	CR855380.1	0.321034
jpt1a	0.441778	CU856539.1	0.321015
tpd52l2b	0.441778	CR318592.1	0.320789
sltm	0.441306	map4k4	0.320789
cdc42	0.439349	si:ch211-189k9.2	0.320789
map2k1	0.438822	ranbp9	0.320767
ppme1	0.438563	sdf4	0.320196
wscd2	0.43702	si:ch73-46j18.5	0.319927
pho	0.436965	pho	0.31978
wbp1	0.433455	SLC16A7	0.319298
chac1	0.432897	atp6v1g1	0.318433
grinab	0.432712	rtn3	0.318245
myl12.2	0.431735	pfn2l	0.318199
lsm3	0.431529	gpr161	0.318193
eif5	0.431268	ptprua	0.317696
dtnbp1a	0.431241	nucb1	0.31624
smim29	0.430885	gpm6aa	0.314732
ndufa9a	0.430758	vps26a	0.314288
chd4b	0.430494	ywhabl	0.314174
phyhipla	0.430348	ldlrad4a	0.313932
cdkn1bb	0.429886	ppp2r5eb	0.312734
ywhaba	0.429189	plxna4	0.311507
shank3b	0.427187	gas7a	0.311231
glrbb	0.427167	oaz1a	0.310898
cacna1c	0.42674	qkia	0.309999
SCYL2	0.42674	fip1l1b	0.309748
klf9	0.42674	dixdc1a	0.309056
derl2	0.42674	faf2	0.308855
march7.2	0.42674	golt1bb	0.308609
phc2b	0.42674	dap	0.308496
ralab	0.42674	nat8l	0.308208
epc1b	0.42674	calr	0.306807
blzf1	0.42674	kat7b	0.30629
klf12a	0.42674	dad1	0.305814
dcaf13	0.42674	ENSDARG00000019332	0.305678
ap1ar	0.42674	rcor1	0.304463
trim105	0.42674	chac1	0.303757
CU856520.1	0.42674	ppp3ca	0.303424
adoa	0.42674	sox1a	0.302097
cript	0.42674	glula	0.301684
tfdp2	0.42674	reep2	0.30113
ENSDARG00000006666	0.42674	grapb	0.300845
si:dkey-28e7.3	0.42674	nrbf2b	0.300845
bcl2l10	0.423799	si:dkey-35i13.1	0.300419
rdh12	0.422434	hrsp12	0.299707
nova2	0.42126	lrrn3a	0.299707
celf2	0.420333	tmem106c	0.299084
gprc5bb	0.419732	ube2ib	0.297649
atad2b	0.419732	ube3a	0.297113
ENSDARG00000042409	0.419732	clstn1	0.296957
ube2h	0.419519	cacna1ab	0.296851
napepld	0.419519	bsdc1	0.296034
dok4	0.419519	smdt1a	0.294811
cebpg	0.419519	tmem178	0.294421
si:ch73-195i19.3	0.419519	spoplb	0.294378
tmem161b	0.419519	taok1a	0.294003
kdelr2a	0.419519	hnrnpa0a	0.293985
sgsm3	0.419519	parp8	0.293799
kcnq5b	0.419519	ppiab	0.293385
stox2a	0.419519	fez1	0.291673
kpna3	0.419519	samm50	0.29163
gsk3ab	0.419519	emc10	0.289226
slain2	0.419519	spg7	0.289217
arhgef9b	0.419519	TMEM14A	0.288915
si:dkey-27i16.2	0.419519	tob1a	0.288294
coa3a	0.419519	sec62	0.287533
cpn1.1	0.419519	ccdc47	0.287407
trappc9	0.419519	camk2a	0.287038
bcas3	0.419519	tardbp	0.286097
rab39ba	0.419519	arl1	0.284547
SYNPR	0.419519	zgc:114045	0.284547
si:dkeyp-87e7.4	0.419519	gid8b	0.28452
rab5ab	0.419484	nop10	0.284291
hnrpkl	0.41847	zgc:165481	0.283986
cct8	0.417848	rbm4.3	0.282729
ncoa5	0.417688	nlgn3a	0.282131
dnaja2	0.417024	adam23a	0.28202
anapc15	0.416753	cdk9	0.281814
eif4g2a	0.416305	znf536	0.281587
gpr107	0.415754	syncrip	0.281229
adkb	0.414824	akap11	0.280853
creld2	0.413559	cnot8	0.280694
clpxa.1	0.413559	zgc:153031	0.280694
im:7152348	0.413559	bhlhe40	0.280513
jak1	0.413559	ENSDARG00000079307	0.280421
ppp4r2b	0.413559	ndufs2	0.279012
dis3l2	0.413559	klc2	0.278518
hccsa.1	0.413559	ube2d4	0.278197
lrpap1	0.413559	ctsba	0.277785
m6pr	0.413559	ywhae1	0.277358
derl1	0.413559	necap1	0.276632
prpf39	0.413559	vcp	0.276096
smim15	0.413559	fam46ba	0.275756
si:ch211-196c10.15	0.413559	sec61a1	0.275303
ccser2a	0.413559	tuba1a	0.273918
tfb1m	0.413559	mhc1zda	0.273774
kctd8	0.413559	prps1a	0.273597
ubxn1	0.413559	znf706	0.273243
pgp	0.413559	dldh	0.273022
ap1m1	0.413559	fasn	0.272912
fam208ab	0.413559	sms	0.272848
txndc15	0.413559	sybu	0.271601
ttll7	0.413559	yy1a	0.271357
tmem183a	0.413559	BX322530.1	0.271021
epha6	0.413363	prkab1a	0.270652
zfand5b	0.413294	btf3	0.268785
ube2z	0.413221	add2	0.268335
ogt.2	0.413221	csnk1a1	0.268005
picalma	0.413221	pcsk1nl	0.267904
rad54l2	0.413221	camk2g1	0.2676
nptxrb	0.413221	neurl1aa	0.265985
phf23b	0.412245	msna	0.265979
lman2la	0.412245	gng3	0.26583
ENSDARG00000009568	0.412245	uck2b	0.265688
thumpd3	0.412245	sema6e	0.265504
zswim5	0.412245	hnrnpua	0.265462
ralyl	0.412245	ap4m1	0.264323
lrp1bb	0.412245	sstr1a	0.263813
mcl1b	0.412245	rab18a	0.263357
hivep3b	0.412245	dcun1d2b	0.262933
foxo3b	0.412245	sh3glb2b	0.262933
hadhaa	0.412245	tomm22	0.262184
zgc:65997	0.412245	penkb	0.261821
NRK	0.412245	polr2gl	0.260972
arpp21	0.412245	st13	0.260972
taf11	0.412245	tsc22d2	0.260972
htatsf1	0.412245	prr12b	0.260303
srpk1b	0.412245	nab1a	0.26025
mapkapk2a	0.412245	ptprga	0.259919
ntng1a	0.412245	bet1l	0.259616
polr2h	0.412245	abca2	0.259474
ube2d1a	0.412152	dnaja3a	0.259474
klf11a	0.411516	cxxc1a	0.259299
bsnb	0.409499	top1l	0.259031
hspa4a	0.409153	kctd4	0.258042
cpne4a	0.408012	kdm6bb	0.257044
exoc6	0.406954	mapk8ip3	0.256422
nat8l	0.40665	pcdh7b	0.256117
CABZ01043646.1	0.406241	rab6a	0.255317
lmbrd2a	0.406241	snrnp70	0.25452
npas2	0.406241	zgc:194981	0.253645
jak2b	0.406241	tubb4b	0.252438
kcnh6a	0.406241	wrb	0.252034
pex19	0.406241	ddt	0.251782
fscn1b	0.406241	ddx39ab	0.251782
dap3	0.406241	jph1a	0.250887
snap91	0.406241	slc44a1b	0.250887
nrxn3b	0.406241	chmp4ba	0.250498
cpsf2	0.406241	znf219	0.250498
si:dkeyp-14d3.1	0.406241	ccdc28a	-0.250072
ank3a	0.406241	mllt3	-0.250711
dlst	0.406241	cox6b1	-0.251266
zgc:100846	0.406241	hspe1	-0.251406
st7	0.406241	ENSDARG00000056704	-0.251722
hivep1	0.406241	cst14a.2	-0.25212
txndc17	0.406241	sod1	-0.253056
ngef	0.406241	r3hcc1	-0.253587
noc4l	0.406241	rac3b	-0.25411
vav2	0.406241	szrd1	-0.254176
pcdh1a	0.406241	trnau1apb	-0.254215
rabgef1	0.406241	hmgn6	-0.254256
zgc:175088	0.406241	polr3e	-0.254265
cers5	0.406241	ranbp1	-0.254635
snx12	0.406168	si:dkey-245p14.7	-0.254671
slc44a1b	0.406099	nrgna	-0.255411
mboat7	0.405641	h3f3a	-0.255807
si:dkeyp-72h1.1	0.404921	sept6	-0.256347
gas7a	0.404479	sema3aa	-0.256741
gnai1	0.403914	man2a2	-0.257609
CABZ01062511.1	0.403394	shfm1	-0.25761
tefa	0.403023	thoc2	-0.257871
eef1db	0.402606	slc25a20	-0.258586
c1qbp	0.402526	tcp11l1	-0.258801
fbxw2	0.402526	si:dkey-177p2.6	-0.258842
txndc11	0.402526	ttyh3b	-0.258914
ndufs1	0.402443	zgc:65894	-0.259137
EIF1B	0.401536	klf11a	-0.25916
FTL (1 of many)	0.401018	ywhaz	-0.259685
eif5a2	0.400833	mllt10	-0.259835
grm4	0.400442	tcea1	-0.259835
syt13	0.400202	negr1	-0.260087
trmt44	0.400202	rfxap	-0.260414
tacr1a	0.400202	pcnp	-0.260535
necab3	0.400202	dnajc6	-0.261631
abi1b	0.400202	ddx3b	-0.261638
tuba8l2	0.400202	npepl1	-0.261638
pcdh10b	0.400202	psmd4b	-0.261638
prr18	0.400202	psmc4	-0.262788
trioa	0.400202	fam49bb	-0.264474
hephl1a	0.400202	hnrnpa3	-0.264479
irs1	0.400202	dedd	-0.265602
fam120c	0.400202	zbtb18	-0.26757
si:dkey-109j17.5	0.400202	rap2c	-0.267753
rnf165a	0.400202	rogdi	-0.26805
pcdh1g31	0.400202	slmapb	-0.268496
rab1bb	0.400202	rap1b	-0.268739
aoc1	0.400202	tbcb	-0.268855
nefma	0.400202	prkar1ab	-0.268912
tmem242	0.399588	nr2f2	-0.269082
marcksb	0.39925	emc7	-0.26909
hrasb	0.398812	si:dkeyp-111e5.4	-0.269648
bsdc1	0.398634	atpif1a	-0.270081
map1ab	0.398452	ENSDARG00000007359	-0.270408
ENSDARG00000037403	0.39836	rnf175	-0.270523
mmgt1	0.398349	mt-nd4	-0.270527
higd1a	0.398315	sdhda	-0.272087
grk4	0.398147	ddit4	-0.272863
runx1t1	0.397822	isca1	-0.272892
rab11a	0.397725	nptnb	-0.273245
prdx2	0.396525	CR847844.1	-0.274684
zgc:112982	0.39616	fbxw7	-0.274809
brk1	0.395875	actr1	-0.275518
sftpbb	0.395605	tmem50a	-0.275855
rbm6	0.395605	ctsla	-0.27593
sri	0.395605	hspa4b	-0.276613
lpgat1	0.395605	parp12b	-0.27665
atraid	0.395605	ksr1a	-0.276985
CU693368.2	0.395605	prps1b	-0.27764
ralgps1	0.395605	tpma	-0.27764
clns1a	0.395605	ufd1l	-0.27764
rbm38	0.395605	hnrnpr	-0.278886
msl2b	0.395605	ube2e2	-0.27969
pdhx	0.395605	tmbim4	-0.280084
necap1	0.395315	LEPROTL1	-0.280708
usp7	0.394249	hypk	-0.280716
tgif1	0.392861	si:ch211-117c9.5	-0.280716
psmd4a	0.392497	ndufa4l	-0.28154
etv5b	0.391656	znf1130	-0.281655
gad1b	0.390942	cdk5	-0.281708
copb2	0.39046	slc3a2b	-0.282794
nrgnb	0.390416	smek1	-0.283401
cd9a	0.390411	stmn1b	-0.284237
dnaja3a	0.39005	lin7a	-0.284635
ppiaa	0.389804	tcf3b	-0.284758
junbb	0.389506	cdca4	-0.284921
nacad	0.389168	taf15	-0.285307
zgc:193541	0.389157	pdcl	-0.286058
dixdc1a	0.388382	kcnip1b	-0.287925
sms	0.38782	srpk2	-0.288401
mphosph8	0.387395	thoc3	-0.288728
ENSDARG00000079632	0.387077	atp1b2a	-0.288784
gabarapb	0.386567	slc9a6a	-0.289532
jdp2b	0.386482	eno1a	-0.290281
arpc4l	0.386412	atp6v1c1b	-0.291495
si:dkey-48p11.3	0.386054	hnrnpabb	-0.292696
nup107	0.386054	neurod2	-0.293372
znf999	0.386054	aktip	-0.293957
nlgn2a	0.386054	egr2a.1	-0.294134
mtmr1a	0.386054	ywhaqb	-0.294913
fam189a1	0.386054	hccsb	-0.295449
tipin	0.386054	angptl4	-0.295765
garem	0.386054	uqcrc2b	-0.296393
PHLPP2	0.386054	pkib	-0.296409
ENSDARG00000099078	0.386054	srsf5a	-0.297958
gb:bc139872	0.386054	polr3h	-0.298547
znf703	0.386054	si:ch73-335m24.5	-0.299518
taf1	0.386054	foxo4	-0.299709
si:dkey-17o15.2	0.386054	fth1a	-0.299992
fbxw5	0.386054	tktb	-0.300615
kat5b	0.386054	clstn3	-0.303302
ENSDARG00000067564	0.386054	mt-co1	-0.303394
thnsl2	0.386054	ap2s1	-0.303562
hspbp1	0.386054	mibp2	-0.303577
tbc1d16	0.386054	pgam5	-0.303808
engase	0.386054	rbm4.1	-0.303876
bri3	0.386054	EIF1B	-0.30513
mtif2	0.386054	stk35l	-0.305464
inpp4ab	0.386054	tmem147	-0.305611
cachd1	0.386054	ankrd11	-0.30667
patz1	0.386054	cacna2d2a	-0.306782
fggy	0.386054	emc8	-0.307401
znf1008	0.386054	tm9sf3	-0.307709
zgc:63882	0.386054	ap1b1	-0.307975
asip2b	0.386054	tmem179	-0.308204
wls	0.386054	lrrn2	-0.309614
thap4	0.386054	cox4i1	-0.309778
bag1	0.386054	pam	-0.310374
hnrnpc	0.386054	ppp4cb	-0.310429
slc39a6	0.386054	ints12	-0.311455
sf3a2	0.386054	akt1s1	-0.311846
eed	0.386054	BX322574.1	-0.31213
si:ch211-89o9.6	0.386054	akap8l	-0.313371
fbxo41	0.386054	flvcr1	-0.314524
ENSDARG00000075785	0.386054	ppp6c	-0.315292
FO818697.1	0.386054	arf2b	-0.31531
si:ch211-121j5.4	0.386054	cnbpb	-0.315356
sik1	0.386054	fkbp1aa	-0.315665
si:dkey-239h2.3	0.386054	per2	-0.316789
efnb2a	0.386054	sypb	-0.316944
ccnyl1	0.386054	capza1b	-0.317542
adat3	0.386054	pcbp2	-0.317748
mdc1	0.386054	wu:fb55g09	-0.319611
lpcat3	0.386054	slc32a1	-0.319714
rnf115	0.386054	rab2a	-0.320607
lmna	0.386054	jpt1b	-0.320938
ccne2	0.386054	kcnc1a	-0.321183
si:rp71-77l1.1	0.386054	btbd2a	-0.32136
zgc:194224	0.386054	ptena	-0.321757
zc3h14	0.386054	atp6v1aa	-0.322638
cipcb	0.386054	cox17	-0.322974
mecp2	0.386054	ube2l3a	-0.322996
uxt	0.386054	ppdpfb	-0.323189
mllt1a	0.386054	dnm1a	-0.32324
smarcad1a	0.386054	adcyap1b	-0.323639
slc20a2	0.386054	npy	-0.323957
ctbp2a	0.386054	coro1ca	-0.324812
mgaa	0.386054	zyg11	-0.324812
si:ch73-204p21.2	0.386054	u2surp	-0.328193
prkd1	0.386054	snrnp27	-0.328336
ptpreb	0.386054	clcn3	-0.329547
plk4	0.386054	pnn	-0.329749
CABZ01066926.1	0.386054	CABZ01076597.1	-0.330051
brd8	0.386054	aco2	-0.330984
zgc:92242	0.386054	txnl4a	-0.331165
fgf1a	0.386054	si:ch211-288g17.3	-0.332645
cpeb4a	0.386054	phlda2	-0.332697
upf3b	0.386054	tmem9	-0.333202
znf318	0.386054	ppp1r37	-0.333974
anxa11a	0.386054	setd5	-0.334026
chchd1	0.386054	btbd6b	-0.334026
rrp12	0.386054	tpi1b	-0.334273
golga5	0.386054	uqcrb	-0.334923
tasp1	0.386054	ppp1cab	-0.335224
tmem63ba	0.386054	nr1d2b	-0.336083
plch1	0.386054	tubb5	-0.336398
ugt5c3	0.386054	pcna	-0.336717
mlst8	0.386054	si:ch211-272n13.3	-0.336791
cby1	0.386054	gng7	-0.336938
CABZ01068356.1	0.386054	nf2b	-0.339001
rnf19a	0.386054	fundc2	-0.339078
MANEAL	0.386054	gpr158b	-0.339896
mylipa	0.386054	ppm1aa	-0.340058
relb	0.386054	hars	-0.341792
chp2	0.386054	vsnl1a	-0.343068
sae1	0.386054	senp2	-0.343439
tmem199	0.386054	usp2a	-0.34351
slc43a2a	0.386054	cox6c	-0.343639
scaf4b	0.386054	add3b	-0.343756
nsfl1c	0.386054	camta1a	-0.344006
prosc	0.386054	thap11	-0.344006
ccnt1	0.386054	rbfox3a	-0.344067
cbln4	0.386054	ola1	-0.344365
fnip1	0.386054	anks1b	-0.34469
snx30	0.386054	sep15	-0.345056
slc37a4b	0.386054	fam168b	-0.345657
dpysl2b	0.386054	golga7	-0.345729
pcdh1gb2	0.386054	si:ch211-276i12.9	-0.345834
trim37	0.386054	sult4a1	-0.346678
arrdc3b	0.386054	rer1	-0.346877
nudcd3	0.386054	igsf21a	-0.347134
ect2	0.386054	nme3	-0.347134
rpn2	0.386054	si:ch211-217k17.7	-0.347134
rpgrb	0.386054	zgc:153867	-0.347413
slc35g2b	0.386054	pdzd11	-0.347779
otulina.1	0.386054	lyrm5a	-0.348073
klhl15	0.386054	ube2ql1	-0.348073
zgc:162928	0.386054	ncor2	-0.34851
znf1182	0.386054	atp5b	-0.348625
znf1162	0.386054	si:ch211-140m22.7	-0.350328
ticam1	0.386054	ENSDARG00000068995	-0.350993
dnaja3b	0.386054	atp6ap2	-0.351399
coq9	0.386054	uba1	-0.35152
cops2	0.386054	tecpr1a	-0.352253
prkceb	0.386054	tssc4	-0.352427
nr1i2	0.386054	atf7ip	-0.35274
pcsk9	0.386054	foxo1a	-0.353033
homer2	0.386054	cul3a	-0.353147
CR749167.2	0.386054	nono	-0.353189
abraa	0.386054	rab40b	-0.354853
znf692	0.386054	si:ch73-1a9.3	-0.355873
kcnj11	0.386054	klf7a	-0.356126
pfn2l	0.385335	emc3	-0.357678
pik3r3a	0.383652	mrpl53	-0.35779
tmsb1	0.382348	phf14	-0.357955
fosab	0.382331	ell	-0.359292
ier5l	0.381072	gmds	-0.359292
sub1a	0.380411	stk11	-0.359444
ivns1abpa	0.379304	aif1l	-0.360587
dnajc5aa	0.378819	ash1l	-0.361193
strip1	0.378654	ndufc2	-0.361411
cox6b1	0.378392	ndufa12	-0.364538
nbeaa	0.377653	ndufs7	-0.364621
mcama	0.376999	atp1a3a	-0.365538
nat16	0.376798	tmem151a	-0.365613
lrrc7	0.374377	celf4	-0.365905
hsp70.3	0.373531	fam168a	-0.36796
hmgcl	0.373369	ciartb	-0.370665
syncrip	0.372698	dpysl4	-0.371358
rac3a	0.37267	clta	-0.371364
tardbp	0.372519	brd1b	-0.37305
CABZ01073163.1	0.372291	atp6ap1a	-0.373134
rad21a	0.370363	ptgr1	-0.373637
uchl5	0.369628	gpm6ab	-0.375312
ift20	0.369092	dynlt3	-0.375771
her4.2.1	0.369092	srsf2b	-0.376008
serinc5	0.368779	idh3g	-0.376032
vcp	0.368168	grin1a	-0.378699
snrpd1	0.367496	max	-0.378855
mrps10	0.366471	u2af2a	-0.381741
podxl	0.366471	uqcrh	-0.382796
sco2	0.366471	cox6b2	-0.383727
kmt2e	0.366471	nipsnap2	-0.383941
BX322597.1	0.366471	clgn	-0.384226
igf1rb	0.366471	ENSDARG00000089549	-0.384401
sstr1b	0.366471	lsm5	-0.384445
si:ch73-71d17.2	0.366471	polr2l	-0.385
BX470211.1	0.366471	ENSDARG00000074332	-0.38756
ENSDARG00000091111	0.366471	nudt3b	-0.387728
si:dkey-171c9.3	0.366471	zgc:152863	-0.387728
si:ch211-150g13.3	0.366471	eif3k	-0.389072
aplnr2	0.366471	kif1b	-0.389077
abcf2b	0.366471	rgs16	-0.389803
neo1a	0.366471	lsm12b	-0.390346
nwd2	0.366471	rpz2	-0.390997
galnt9	0.366471	mtpn	-0.391173
ube2g1a	0.366471	uqcrc1	-0.391526
slc25a46	0.366471	myg1	-0.392387
ak5l	0.366471	si:dkey-172j4.3	-0.392837
FP326649.1	0.366471	olfm1b	-0.39295
trir	0.366471	macrod2	-0.393176
crebbpb	0.366471	pspc1	-0.393829
tmem11	0.366471	ndufb6	-0.394007
cbx8a	0.366471	rhoca	-0.394564
hdac5	0.366471	cnrip1a	-0.394619
nat15	0.366471	ppm1nb	-0.394698
camsap3	0.366471	uck2a	-0.395108
kank2	0.366471	prelid1a	-0.395377
si:ch73-364h19.1	0.366471	itm2ba	-0.395521
cep170ab	0.366471	rchy1	-0.395565
dtd1	0.366471	gstm.1	-0.396229
iqca1	0.366471	birc2	-0.397387
fam69ab	0.366471	psma4	-0.397848
jmjd4	0.366471	msra	-0.39812
stk25b	0.366471	ENSDARG00000036281	-0.398581
nol7	0.366471	rab35b	-0.399025
eef1da	0.366471	raph1a	-0.399651
iqce	0.366471	mob1bb	-0.399764
stn1	0.366471	cnih2	-0.400795
zgc:136864	0.366471	tomm20b	-0.402951
thumpd1	0.366471	camkva	-0.403515
sp9	0.366471	smad2	-0.404152
gmppaa	0.366471	ehmt1b	-0.406502
trim13	0.366471	cltcb	-0.40756
atp2c1	0.366471	stk24b	-0.408548
CSMD3 (1 of many)	0.366471	srsf4	-0.409193
eif3ha	0.366471	arpp19b	-0.40954
CABZ01072585.1	0.366471	sf1	-0.40954
tmem200a	0.366471	fbxo45	-0.409562
gtf2a1	0.366471	otulina	-0.410219
nme6	0.366471	slc25a3b	-0.410327
serac1	0.366471	cyfip2	-0.410485
heca	0.366471	gpr85	-0.410995
pex3	0.366471	SMIM10	-0.411521
fdft1	0.366471	clk2b	-0.412041
pptc7a	0.366471	si:ch211-191j22.3	-0.412041
trim33	0.366471	maptb	-0.412753
fam208b	0.366471	fbxw11b	-0.413032
ift81	0.366471	zdhhc20b	-0.413089
ncs1b	0.366471	kiaa1549la	-0.41409
ulk1a	0.366471	slc1a6	-0.414678
chmp4bb	0.366471	mhc1uba	-0.416785
prickle2a	0.366471	dgkh	-0.417127
gnpnat1	0.366471	sox5	-0.418203
nrxn3a	0.366471	nedd8l	-0.418672
id3	0.366471	vamp2	-0.420032
reep1	0.366471	efhd1	-0.420073
zgc:113176	0.366471	rnf2	-0.421236
vps39	0.366471	snap25b	-0.421699
ddhd1a	0.366471	nfyba	-0.421775
zgc:154061	0.366471	si:dkey-226m8.10	-0.422158
ints10	0.366471	map4l	-0.423603
hopx	0.366471	ENSDARG00000099464	-0.423938
lrp2bp	0.366471	plk2a	-0.424431
ppp2r2cb	0.366471	cox7c	-0.424891
graf4b	0.366471	cbx5	-0.425604
adrb2a	0.366471	syn2a	-0.426074
gsr	0.366471	pdcd4b	-0.4264
tnip1	0.366471	ap2a1	-0.426438
gpx3	0.366471	zgc:111986	-0.426554
pole2	0.366471	mef2cb	-0.427521
gfra1a	0.366471	nat9	-0.427847
slc8a3	0.366471	ctnnb1	-0.429051
uri1	0.366471	CU302436.3	-0.43301
ppcdc	0.366471	pcdh19	-0.435134
snapc5	0.366471	pex13	-0.436601
fan1	0.366471	dhodh	-0.437265
dmxl2	0.366471	mrpl54	-0.444353
kansl1a	0.366471	syt9a	-0.44438
noc3l	0.366471	ptprfb	-0.444561
psme4b	0.366471	uqcrfs1	-0.444864
slc16a5a	0.366471	smim19	-0.445095
rnf40	0.366471	spns1	-0.445171
mfsd13a	0.366471	gad2	-0.446323
tshz1	0.366471	slc25a33	-0.447622
pleca	0.366471	aclya	-0.447954
glcci1	0.366471	ap1s1	-0.448452
kpna6	0.366471	med30	-0.448856
zbtb10	0.366471	unc50	-0.450278
zgc:91944	0.366471	asb7	-0.450863
csmd2	0.366471	cct8	-0.450863
cux1b	0.366471	atp6v1e1b	-0.452037
lipt2	0.366471	pebp1	-0.453242
brwd1	0.366471	fmn2b	-0.455036
sacs	0.366471	tp53i11b	-0.455464
dhrs13a.3	0.366471	tmem198b	-0.458293
proser3	0.366471	zgc:65873	-0.458423
frmd4bb	0.366471	pias1a	-0.45888
spsb1	0.366471	zgc:92140	-0.459529
spen	0.366471	elof1	-0.459538
ube4b	0.366471	zgc:123105	-0.461958
pan2	0.366471	sub1b	-0.46215
calcoco1a	0.366471	si:ch211-68a17.7	-0.464662
si:dkeyp-69c1.7	0.366471	rrm2b	-0.464684
dlat	0.366471	zgc:158254	-0.464684
fibpb	0.366471	phb	-0.464985
psmg1	0.366471	coro1cb	-0.465517
akt2l	0.366471	slc1a2b	-0.465811
spina	0.366471	bhlhe41	-0.469736
isoc1	0.366471	hsf2	-0.470156
pcdh1g14	0.366471	akirin1	-0.470419
mrpl48	0.366471	abcf1	-0.471259
timeless	0.366471	adssl	-0.471259
nr2f6b	0.366471	aldh5a1	-0.471259
ddx49	0.366471	arpc4	-0.471259
nlgn1	0.366471	bcl2b	-0.471259
fezf2	0.366471	bcl2l1	-0.471259
trib3	0.366471	cdc42bpb	-0.471259
ppef1	0.366471	cln6a	-0.471259
itpr1b	0.366471	cox7a3	-0.471259
uba5	0.366471	elovl4a	-0.471259
zgc:114120	0.366471	gemin2	-0.471259
si:dkey-253d23.4	0.366471	gpr153	-0.471259
hbp1	0.366471	gtf2a1l.1	-0.471259
zgc:153293	0.366471	lrrc47	-0.471259
e2f4	0.366471	pes	-0.471259
arntl1a	0.366471	prc1a	-0.471259
lactb	0.366471	scaper	-0.471259
si:ch1073-174d20.2	0.366471	si:dkey-7n6.2	-0.471259
zgc:171422	0.366471	slmapa	-0.471259
KCNIP1	0.366471	sp4	-0.471259
mettl27	0.366471	spns2	-0.471259
BX005223.1	0.366471	taok3b	-0.471259
kcnj9	0.366471	tfg	-0.471259
rp1l1a	0.366471	trappc2	-0.471259
ENSDARG00000091459	0.366471	ufsp2	-0.471259
mlf1	0.366471	dcaf7	-0.471702
rundc3aa	0.366471	atp5s	-0.471891
igfbp6b	0.366471	cmpk	-0.471968
BX322530.1	0.365303	gnai2a	-0.472345
si:ch211-26b3.4	0.364698	hnrnpa1a	-0.473618
ywhag2	0.364025	zgc:64022	-0.475102
spire1a	0.36392	si:dkey-193c22.1	-0.475554
gria3a	0.363224	CABZ01021433.1	-0.475741
cyth1b	0.362532	chordc1b	-0.475741
hsp70.2	0.361771	dbt	-0.475741
abcf1	0.361454	hadhab	-0.475741
sez6l2	0.36123	iffo1b	-0.475741
apoa1bp	0.360722	itga2.3	-0.475741
calm3a.1	0.36071	mesdc2	-0.475741
gdi1	0.36	nmnat2	-0.475741
yy1a	0.359446	pdk2a	-0.475741
atp6v1c1a	0.358823	ppp2r5b	-0.475741
golt1bb	0.358542	rexo4	-0.475741
smad2	0.358445	si:ch211-40k21.9	-0.475741
vamp1	0.357863	si:dkey-19b23.7	-0.475741
mcf2lb	0.357646	si:dkey-25o1.7	-0.475741
CR936465.1	0.356683	siah1	-0.475741
psmb7	0.353861	stam	-0.475741
snrpb	0.353224	tpst1l	-0.475741
apc	0.352569	cbwd	-0.476533
brdt	0.352467	smndc1	-0.476787
mib1	0.352467	timm23a	-0.476951
drap1	0.351243	phyh	-0.477249
cmc1	0.351243	rybpb	-0.477686
b4galt6	0.351243	kif1bp	-0.477708
zic3	0.349187	mpped2a	-0.478102
klf6a	0.349117	gars	-0.478485
rbfox1	0.348638	scamp3	-0.479771
psmd8	0.348207	psmd14	-0.480508
gsto1	0.347736	clpp	-0.480926
letm2	0.347383	zgc:114119	-0.480926
dnm1a	0.346787	lamtor3	-0.481241
atp6v1f	0.345573	pkma	-0.481601
kmt2a	0.344985	golph3	-0.483636
cacng2b	0.344985	impdh1b	-0.483784
stx1b	0.344234	lysmd2	-0.484452
psd3l	0.343917	prkcsh	-0.485106
ppp3cb	0.34298	tollip	-0.485556
ranbp9	0.342504	purab	-0.486277
dusp2	0.341961	ndrg4	-0.487452
ndufa7	0.341625	cacna2d1a	-0.487939
celf4	0.341265	usp4	-0.488609
sdhb	0.339715	slc1a1	-0.489155
ssr3	0.339038	tmem165	-0.489202
clk4b	0.338907	h2afy2	-0.489477
rabep2	0.338055	si:cabz01102082.1	-0.489579
kctd13	0.33767	CR388099.1	-0.489623
mgrn1a	0.33767	nucks1b	-0.491612
TMEM14A	0.336929	ppp1r12a	-0.492053
myh14	0.335869	sec13	-0.492296
znhit6	0.335869	camsap2a	-0.494378
isl1	0.334638	erap1a	-0.495158
ccng1	0.334638	zfyve27	-0.497752
sepn1	0.334122	clstn2	-0.498158
c23h20orf24	0.334122	slc1a4	-0.498807
psmb5	0.333227	tmem94	-0.49967
oaz1a	0.332926	ccdc32	-0.500229
dlx5a	0.33268	ctsf	-0.500501
ptprn2	0.331756	adgrb1a	-0.500769
sec61a1	0.331715	gria2b	-0.500854
osbp2	0.331715	CABZ01080375.1	-0.50199
gadd45gb.1	0.330555	fdps	-0.50199
serbp1a	0.329312	hsd17b4	-0.50199
si:ch211-225b11.1	0.328289	paf1	-0.50199
patl1	0.328289	pigh	-0.50199
flvcr1	0.32777	ppp1r14ba	-0.50199
polr2f	0.327755	psmd7	-0.50199
glrx3	0.327755	si:ch211-191o15.6	-0.50199
srsf1b	0.327755	si:ch211-262h13.3	-0.50199
pdrg1	0.327755	wdr33	-0.50199
ENSDARG00000094300	0.32738	zc2hc1a	-0.50199
stap2a	0.326998	zfr2	-0.50199
sox11b	0.326097	dnaja1	-0.502125
ncam1a	0.325742	gnsa	-0.5046
csdc2a	0.324621	srrm1	-0.505457
khsrp	0.324021	zgc:153845	-0.505646
hnrnpul1	0.323555	znf576.2	-0.506557
maff	0.323512	bnip3lb	-0.507543
hnrnpd	0.323194	cars	-0.507543
chmp4ba	0.322505	cbsb	-0.507543
ube2d2l	0.322505	cbx3b	-0.507543
gramd4b	0.322505	ccser1	-0.507543
slc6a17	0.32224	dnm3a	-0.507543
cisd1	0.322236	hpf1	-0.507543
hpcal4	0.322188	khnyn	-0.507543
mff	0.322078	mospd1	-0.507543
rtn4a	0.321844	rundc3ab	-0.507543
cct7	0.321812	si:rp71-1c23.3	-0.507543
fam96b	0.321602	sirt2	-0.507543
MRAS	0.321602	tmem42b	-0.507543
pfkfb4b	0.321553	tnika	-0.507543
scn3b	0.321503	tomm5	-0.507543
tfg	0.321035	si:dkey-105e17.1	-0.508171
slc25a5	0.320908	tefa	-0.508485
rltpr	0.32044	nrp2b	-0.50906
fosl2	0.319919	ngb	-0.510788
ndufa3	0.319843	sfswap	-0.511658
lrp11	0.318808	acsl4a	-0.511833
mlf2	0.318734	wtap	-0.512622
si:cabz01102082.1	0.317936	mob4	-0.513718
znf706	0.31759	lin7b	-0.514716
lin7c	0.317563	clvs2	-0.515147
tmem35	0.317563	NDUFB1	-0.515416
nup153	0.317563	ndufs5	-0.515658
sh3bgrl3	0.317276	cpt1aa	-0.516683
rusc1	0.316577	sh3gl2a	-0.516818
phf12a	0.31509	sesn1	-0.517642
fip1l1b	0.314596	dap1b.1	-0.518269
grid2	0.314596	cdh8	-0.520561
mrpl32	0.314138	atp2a3	-0.520705
fam57ba	0.313011	slc25a14	-0.521127
hmp19	0.312205	sec61g	-0.521797
ppp3r1a	0.3119	marcksl1a	-0.522364
st13	0.31109	pde4ba	-0.523068
cirbpa	0.31043	zgc:153426	-0.524473
tubb4b	0.309413	gap43	-0.524585
wnt7ba	0.309311	cox5aa	-0.52719
eif6	0.309311	wash1	-0.527498
josd2	0.309311	sumo3a	-0.528273
ryr3	0.309311	arl4ab	-0.528293
slka	0.309311	tmeff2a	-0.52981
hnrnpa1b	0.307862	ENSDARG00000089836	-0.530092
asphd1	0.307675	appl2	-0.530384
rab22a	0.307675	sdha	-0.531634
kif5ab	0.307675	irf2bp1	-0.531687
cacng7b	0.307675	pcmt	-0.535248
cacna1ea	0.307675	ip6k2b	-0.535525
ube2d4	0.307675	si:dkey-33c12.4	-0.535847
camk2a	0.307675	usp3	-0.536017
dcun1d2b	0.306804	letm1	-0.536947
usp14	0.305752	sfmbt1	-0.53786
lcmt1	0.305752	cplx1	-0.538007
syt9a	0.30547	grik5	-0.538501
tob1b	0.304464	jkamp	-0.539316
stau2	0.303556	dusp6	-0.542773
rbm4.3	0.302482	si:ch211-107e6.5	-0.543277
slc38a7	0.30239	atf4a	-0.544343
dexi	0.30239	FTL (1 of many).2	-0.544374
mrpl30	0.30239	lyrm4	-0.544374
agbl4	0.30239	mrpl32	-0.544374
cecr1a	0.30239	plpp7	-0.544374
naca	0.302067	rab40c	-0.544374
ergic3	0.30146	slc25a40	-0.544374
dnajc6	0.301429	usb1	-0.544374
CR376745.2	0.300293	zbed4	-0.544374
kcnf1b	0.299285	zgc:109934	-0.544374
clk4a	0.297851	zgc:162472	-0.544374
hsp90ab1	0.295248	dctn4	-0.545237
kif3a	0.293276	fzd3a	-0.547344
sdf2l1	0.292858	insig1	-0.548499
cpt1aa	0.2919	map1lc3b	-0.549276
slc25a33	0.291499	trpc1	-0.55149
ptpro	0.290598	cd36	-0.552736
pgd	0.290598	shisa9b	-0.553754
ccnt2b	0.290393	hmgb3a	-0.554096
nop10	0.290376	cplx2l	-0.55751
actb2	0.289994	mrpl47	-0.557868
mapre1b	0.289498	tmeff2b	-0.558646
nfe2l3	0.288673	bcl11ba	-0.558763
jagn1a	0.288381	rnf7	-0.560887
TMEM8B	0.286277	prpsap2	-0.561172
itga2.3	0.286277	ak5	-0.561187
dbt	0.286277	atp1a1a.2	-0.561903
apeh	0.28601	pbx1a	-0.562717
prmt1	0.284401	si:ch211-284e13.4	-0.562838
ndufa4	0.283585	zgc:171482	-0.563039
BX322574.1	0.282624	atp2b4	-0.565379
cacna2d2a	0.282367	dcaf5	-0.566906
pfkfb3	0.282264	atcaya	-0.568783
gadd45ga	0.280752	spcs1	-0.568846
grin1a	0.278683	CABZ01074276.1	-0.568904
COX5B	0.278607	ccnl1b	-0.568904
hrh3	0.278527	flr	-0.568904
CABZ01118678.1	0.278446	fzr1a	-0.568904
tdp1	0.278446	mrpl40	-0.568904
fnta	0.278446	mrps28	-0.568904
necab2	0.278446	mtss1	-0.568904
slc36a4	0.278446	phf24	-0.568904
mras	0.278446	tfpt	-0.568904
fbxo45	0.278272	eif3ja	-0.569585
atp1a3b	0.276848	stxbp5a	-0.57083
ier3ip1	0.275875	eef1a1a	-0.571019
bptf	0.275437	ccz1	-0.571333
arpc3	0.275187	brap	-0.57297
erh	0.274537	CABZ01111915.1	-0.57297
mpc1	0.273131	camk2b2	-0.57297
fam192a	0.272641	ENSDARG00000063578	-0.57297
yeats4	0.271934	mtfr1l	-0.57297
si:dkey-13n15.2	0.271934	ppp6r2b	-0.57297
nme7	0.271934	slc39a7	-0.57297
ddx1	0.271934	slc9a7	-0.57297
med27	0.271934	tbc1d23	-0.57297
ppm1bb	0.271934	ttyh1	-0.57297
celf5b	0.271524	wdr41	-0.57297
ENSDARG00000106248	0.271524	zbtb11	-0.57297
efemp2b	0.271524	zgc:173575	-0.57297
BX957322.1	0.271524	cylda	-0.573909
zgc:193742	0.271524	ENSDARG00000087402	-0.573909
scamp3	0.270982	ENSDARG00000088040	-0.573909
dazap2	0.270043	ENSDARG00000098967	-0.573909
h2afvb	0.269901	exosc6	-0.573909
cox7a2a	0.269817	ivns1abpa	-0.573909
cttnbp2	0.269532	mdm4	-0.573909
si:ch211-12m10.1	0.269532	pdzd8	-0.573909
syn2a	0.269508	ppp4r4	-0.573909
hs2st1b	0.268864	rap1ab	-0.573909
tuba1c	0.268044	uchl5	-0.573909
chchd2	0.267423	zgc:77784	-0.573909
ddx3a	0.265211	pbx3b	-0.574056
itfg2	0.265013	dbpb	-0.574098
si:ch211-130m23.5	0.265013	efhd2	-0.574098
rgmb	0.265013	mrpl16	-0.574098
poldip3	0.265013	pdpk1b	-0.574098
srp9	0.265013	rbm22	-0.574098
trappc11	0.265013	rnps1	-0.574098
glula	0.264878	tmem192	-0.574098
tmem245	0.264247	gpx4b	-0.57527
ap2b1	0.263313	lingo1a	-0.577193
snx27b	0.263313	rbx1	-0.577242
bahd1	0.263313	erlin1	-0.577457
si:ch211-232b12.5	0.262501	enox1	-0.577861
mtbl	0.262333	amn1	-0.578144
gnai2b	0.260226	asun	-0.578144
ybx1	0.260184	bcat1	-0.578144
fdps	0.260028	cdk13	-0.578144
ndst1b	0.260028	exd2	-0.578144
calr	0.258665	gpalpp1	-0.578144
kcnd3	0.258185	gpr78a	-0.578144
btg2	0.258108	ktn1	-0.578144
add3a	0.258028	mrpl17	-0.578144
zgc:122979	0.257762	naa30	-0.578144
cox17	0.257502	pogzb	-0.578144
cycsb	0.257084	sesn2	-0.578144
syt4	0.255993	slc1a7a	-0.578144
nsfa	0.255769	slco5a1b	-0.578144
ddx39aa	0.254757	slirp	-0.578144
eno2	0.254689	smarcc1a	-0.578144
ptp4a1	0.254042	supt16h	-0.578144
trnau1apb	0.253762	tmem251	-0.578144
bpgm	0.252448	uxs1	-0.578144
mark3a	-0.250192	zgc:162200	-0.578144
plxna4	-0.25127	aplp1	-0.579803
gtf2a1l.1	-0.25127	hdac3	-0.582634
mrpl27	-0.25127	ndufb3	-0.58281
ube2ib	-0.25127	qpct	-0.583027
zgc:123105	-0.251892	ptges3b	-0.583081
si:dkey-28b4.8	-0.253269	sept15	-0.585517
KIF2A	-0.253269	mboat2b	-0.586877
shdb	-0.253269	yipf4	-0.588933
ash1l	-0.253592	gpatch8	-0.589024
lysmd2	-0.253615	myeov2	-0.591785
edrf1	-0.254068	ENSDARG00000053404	-0.592361
ckmt1	-0.254161	rbfox2	-0.592676
ppp2r5b	-0.255752	fundc1	-0.592708
hadhab	-0.255752	grin2bb	-0.592818
dap	-0.255752	h2afva	-0.592828
FNDC10	-0.255752	psma1	-0.59287
erlin1	-0.2559	atp1b3a	-0.596072
pin1	-0.255985	atpv0e2	-0.598857
slc9a6a	-0.256527	zmynd19	-0.599298
fam20b	-0.256857	fbxl5	-0.599343
syt1a	-0.25709	hk1	-0.601567
atp6ap2	-0.258539	arl5a	-0.601868
ankrd11	-0.259109	her15.1	-0.601868
tcea1	-0.259232	hs2st1b	-0.601868
sdc4	-0.260134	kcng1	-0.601868
cacng8a	-0.260239	krr1	-0.601868
kansl1b	-0.260543	lsm8	-0.601868
tubb2b	-0.260741	med19b	-0.601868
gpbp1l1	-0.261671	si:ch211-168d1.3	-0.601868
GK3P	-0.261671	si:ch211-22i13.2	-0.601868
edem3	-0.261671	cdipt	-0.602441
rab4b	-0.261671	otub1b	-0.603076
ENSDARG00000100186	-0.261671	med13a	-0.603366
sncgb	-0.261709	phf2	-0.603366
slc9a6b	-0.262044	echs1	-0.604191
arhgef4	-0.263928	pip4k2ca	-0.605175
cbx7a	-0.26485	pbxip1a	-0.605385
angptl4	-0.266007	hsbp1b	-0.608591
spryd4	-0.266028	thop1	-0.609191
MZT1	-0.266038	klf7b	-0.609503
nelfe	-0.266756	b3glcta	-0.609625
eif3g	-0.266792	tubb2b	-0.611081
ndrg3a	-0.267153	creb1a	-0.612941
pgam1b	-0.267558	myt1b	-0.612941
ncbp2	-0.26983	commd3	-0.614445
dhps	-0.271581	ephb3a	-0.616833
MED9	-0.271581	exoc3	-0.616833
bnip3lb	-0.271581	chpf2	-0.618193
sep15	-0.271598	usp22	-0.620869
wnk1b	-0.272474	atp6v0cb	-0.62325
rbm14b	-0.272474	islr2	-0.62415
puf60b	-0.272474	dpm2	-0.624291
lyrm2	-0.272474	hmgn2	-0.626576
magt1	-0.272474	dclk1a	-0.628068
apopt1	-0.272474	kirrel1b	-0.629698
slc30a4	-0.272474	prkcea	-0.630701
ccdc186	-0.272474	serp1	-0.630817
cep131	-0.272474	gstr	-0.631715
kcnip1b	-0.272924	smx5	-0.632176
slc25a36a	-0.273705	tuba2	-0.632899
si:dkey-33c12.3	-0.274135	gdap1	-0.634019
sfswap	-0.274654	ifrd1	-0.63424
jkamp	-0.27523	CCT2	-0.634902
ttc19	-0.276731	msi2b	-0.635391
qpct	-0.277464	yaf2	-0.635396
dldh	-0.278816	mllt4a	-0.636149
ywhae1	-0.279689	ap1s2	-0.636321
cox4i1	-0.279843	enc3	-0.636321
rab8b	-0.280237	fam92a1	-0.636321
ubc	-0.280258	leo1	-0.636321
ppp2cb	-0.280383	mrpl14	-0.636321
hirip3	-0.28122	mrpl37	-0.636321
tanc2a	-0.28122	si:ch73-25f10.6	-0.636321
zgc:153521	-0.28122	stk17a	-0.636321
swt1	-0.28122	fxyd6	-0.636353
nup205	-0.28122	si:ch211-193l2.4	-0.637236
snrpd2	-0.28122	cops4	-0.637921
zgc:100918	-0.28122	hnrpdl	-0.638032
atp6v0cb	-0.281269	tmed4	-0.638222
sdhda	-0.282001	eif3hb	-0.639987
prune2	-0.282001	hmgb2b	-0.640009
lamp1	-0.282001	apoa1bp	-0.640122
pigh	-0.282001	dus2	-0.640122
unc119.1	-0.282001	esf1	-0.640122
mrpl28	-0.282001	mau2	-0.640122
arl15b	-0.282001	pitrm1	-0.640122
stard3nl	-0.282276	sec61b	-0.640384
sptbn1	-0.282328	fndc5b	-0.640846
glud1b	-0.28247	ap2m1a	-0.640853
lmo3	-0.284084	bcam	-0.640854
tob1a	-0.284263	dyrk1b	-0.641709
dnajb11	-0.286072	elf2a	-0.6447
ndufb5	-0.286271	ctdspla	-0.645287
yipf2	-0.286733	rrn3	-0.645287
cox6b2	-0.28698	uspl1	-0.645287
zgc:77086	-0.287268	wbp1	-0.645287
rundc3ab	-0.287554	psmb4	-0.64694
kif5bb	-0.287554	uqcc3	-0.647183
sirt2	-0.287554	fut9a	-0.64752
si:ch73-238c9.1	-0.287554	grin1b	-0.648726
lamtor3	-0.287558	camk2b1	-0.650793
vdac2	-0.288063	bzw1a	-0.65126
znf576.1	-0.288448	seta	-0.65158
oip5-as1	-0.288448	hnrnpk	-0.652806
pbdc1	-0.288448	acbd3	-0.656173
rnf13	-0.288448	dusp5	-0.656235
rlim	-0.288719	zgc:77650	-0.656795
tmem255a	-0.288719	farsa	-0.657273
abi1a	-0.288719	nelfe	-0.657585
api5	-0.289962	necab1	-0.657795
btf3l4	-0.291732	prdx5	-0.658289
sesn3	-0.292096	capzb	-0.65945
abhd4	-0.292785	reep3b	-0.660543
psmd14	-0.292785	mdkb	-0.661035
alcama	-0.292817	ano2	-0.662437
prelid3b	-0.293912	ERBB4 (1 of many)	-0.662437
hsf2	-0.294075	ext2	-0.662437
meis2a	-0.295604	pbrm1	-0.662437
ahsa1b	-0.295836	pfdn2	-0.662437
podxl2	-0.295904	mrpl12	-0.663705
KCNJ6	-0.295966	mapre3b	-0.663968
golga7	-0.296101	psmd3	-0.664611
si:ch211-196l7.4	-0.296462	fgf13b	-0.665432
fkbp3	-0.296545	gpr19	-0.667169
glipr1b	-0.298299	psmc2	-0.668891
si:dkeyp-75h12.5	-0.298775	hist2h2l	-0.669399
gid8b	-0.299439	cadm4	-0.670037
med13a	-0.299905	si:dkey-26c10.5	-0.671872
dync1li1	-0.300103	cadm3	-0.674082
birc2	-0.300103	lrrtm2	-0.674611
wbp2nl	-0.300126	zgc:91910	-0.675199
si:ch211-216l23.2	-0.300698	zgc:77849	-0.67526
tmsb	-0.300858	tbca	-0.675587
eef1a1a	-0.301283	cacna1aa	-0.675939
kcnma1a	-0.302036	kat6b	-0.676699
dclk1a	-0.303679	smim13	-0.676699
si:dkey-4i23.5	-0.304227	acot13	-0.680351
pgrmc2	-0.304227	prkacaa	-0.680669
park7	-0.304227	mex3b	-0.684479
elavl3	-0.304628	bc2	-0.68641
ahi1	-0.304939	tmtc4	-0.686933
syngr3b	-0.304941	gjd1a	-0.687644
mta2	-0.306317	h2afvb	-0.69135
prr12a	-0.306317	hnrnpub	-0.69804
cul5a	-0.306317	faub	-0.69822
si:ch73-46j18.5	-0.306382	flrt3	-0.69822
prkcsh	-0.306421	srprb	-0.69822
ywhaqb	-0.307264	taf12	-0.699069
rap2c	-0.307662	tomm7	-0.701679
atp2b1a	-0.308073	sh2d3ca	-0.701795
rab40c	-0.308411	cox14	-0.702786
si:ch211-160f23.7	-0.308442	fkbp3	-0.702786
clstn2	-0.308704	ndufs8a	-0.702786
hspe1	-0.309387	sf3a1	-0.702786
smim19	-0.309501	si:dkeyp-44a8.2	-0.702786
per1b	-0.311348	pank2	-0.702992
gtdc1	-0.312579	abca5	-0.703522
eif4e3	-0.312973	api5	-0.703522
senp2	-0.313294	armc5	-0.703522
tia1l	-0.313535	elac1	-0.703522
csnk1da	-0.313801	lztfl1	-0.703522
bcam	-0.313846	prr16	-0.703522
dynlrb1	-0.313853	vta1	-0.703522
gak	-0.314999	atrx	-0.705353
thoc2	-0.315098	pop7	-0.70582
si:dkey-172j4.3	-0.31574	alkbh3	-0.706344
snx25	-0.31574	cnep1r1	-0.706344
atp5g1	-0.3159	dync1li1	-0.706344
olfm2a	-0.316599	naa38	-0.706344
med10	-0.31676	ctr9	-0.707077
cst14a.2	-0.317157	gm2a	-0.707077
ubl3b	-0.31812	prkar2aa	-0.707077
uqcrc2b	-0.318462	psmd4a	-0.707077
atox1	-0.320201	rbm7	-0.707077
tpt1	-0.320692	sh3bgrl3	-0.707417
hnrnpa3	-0.320938	tmem59l	-0.709174
babam1	-0.321759	atp2b3a	-0.710225
nudc	-0.323661	dedd1	-0.710271
slc38a3a	-0.323717	sfpq	-0.7113
chst2a	-0.324104	atp6v0b	-0.715221
srsf5b	-0.324385	abi1a	-0.715459
dcaf7	-0.325628	ctnnbl1	-0.715459
r3hdm1	-0.327195	glrbb	-0.715459
cdc42l	-0.327466	llgl2	-0.715459
pcnp	-0.327678	pfkfb4b	-0.715459
fam43b	-0.330149	pla2g15	-0.715459
si:ch211-233a24.2	-0.330862	psma2	-0.715459
mrps21	-0.331103	rab5b	-0.715459
lamtor2	-0.331115	rap1aa	-0.715459
atp2b4	-0.331664	tmem39b	-0.715459
atp5ia	-0.331891	tom1	-0.715459
psma6b	-0.331965	cpne4a	-0.717642
crebzf	-0.332157	spred1	-0.719128
mtss1	-0.332941	mgat5	-0.720521
srsf9	-0.332941	tspan18a	-0.721031
mrps28	-0.332941	camlg	-0.723506
ube2v2	-0.333522	sf3b1	-0.724225
uqcrc1	-0.334984	arf6a	-0.727243
atpv0e2	-0.335081	gak	-0.727243
mrpl12	-0.335577	yipf5	-0.727243
dock7	-0.336315	mrpl9	-0.727961
csnk2b	-0.336338	si:ch211-160f23.7	-0.727961
slc9a7	-0.337007	zgc:195173	-0.727961
slc17a6a	-0.337007	zgc:66484	-0.727961
spega	-0.337034	map1aa	-0.728706
zfhx4	-0.337051	gabrb4	-0.729924
arl6ip5b	-0.337939	plk3	-0.730742
ppp4r4	-0.337946	CABZ01069145.1	-0.732393
pdzd8	-0.337946	CU570894.3	-0.732393
camta1a	-0.337946	gstk1	-0.732393
arl6ip1	-0.338063	lrp10	-0.732393
rnps1	-0.338135	srsf3a	-0.732393
si:ch211-197h24.6	-0.338135	tspy	-0.732393
bbox1	-0.340664	kif5ba	-0.733129
ik	-0.341687	nfkbib	-0.733395
phf24	-0.341687	syt3	-0.734165
sec13	-0.341979	mgst3a	-0.737632
[truncated: 1,168 more rows]
