# Supplementary material for: Neuron-glia interaction through Serotonin-BDNF-NGFR axis enables regenerative neurogenesis in Alzheimer’s model of adult zebrafish brain
Source: PLoS Biol. 2020 Jan 6;18(1):e3000585. doi: 10.1371/journal.pbio.3000585 (PMC6964913; doi:10.1371/journal.pbio.3000585)
Supplement: S5 Data — DEG, differentially expressed gene. (XLSX) [file pbio.3000585.s015.xlsx]

## Sheet: IL4_RG_il4r.1_vs_PBS_RG_il4r.1
	p_val	avg_logFC
aars	0.0361436	0.401127
abcd2	0.039508	-0.487399
acaa2	0.000931819	0.611822
acat1	0.00803271	-0.565041
aclya	0.0129736	0.715647
aco2	0.0154127	0.528705
acox3	0.044104	-0.285388
actb1	0.0092161	0.317231
acyp1	0.0180537	-0.326179
add1	0.0456955	-0.409482
adprh	0.0221131	-0.366921
ago4	0.0229834	-0.455249
ahcyl1	0.0106668	0.336408
akr7a3	0.0230181	0.432014
aldh4a1	0.0282906	-0.285274
aldoaa	0.0156483	-0.488089
alg8	0.0106668	0.423479
ankrd10b	0.0118677	-0.350716
anp32a	0.0318109	-0.440806
apoeb	0.0106668	0.307467
arf4b	0.0195617	-0.757077
arhgdig	0.015537	0.660867
arl15b	0.0180537	-0.334854
arl4ab	0.0265698	-0.459778
arl4cb	0.0180537	-0.456566
arl4d	0.0470605	-0.395461
arl5c	0.00255745	-0.604703
arvcfb	0.024581	-0.368202
asap1b	0.0282906	-0.323974
ascl1a	0.0498412	-0.563841
atg101	0.0474704	-0.337068
atic	0.0318109	-0.337261
atp5b	0.0147264	0.378467
atp6ap1a	0.00397404	0.313232
atp6v0ca	0.032675	0.452786
atp6v1e1b	0.0476794	0.463481
atpif1b	0.0239264	0.542153
banf1	0.00228444	-0.756215
bcl7ba	0.044104	-0.259456
bco1	0.0285157	0.324153
boc	0.0496414	-0.372147
braf	0.0285157	0.396439
bsdc1	0.0291411	-0.413276
btg2	0.000471984	-0.418557
bzw1b	0.00544497	-0.57051
CABZ01020261.1	0.00285013	0.343858
CABZ01065076.1	0.00719372	-0.418927
CABZ01074309.1	0.0256721	0.50128
CABZ01079281.2	0.00548889	0.588483
calb2a	0.0196415	-0.629452
cbx5	0.00183223	-0.583642
ccdc43	0.0174656	0.447855
ccni	0.0295622	-0.274039
cdc34b	0.0498412	-0.270209
cdh2	0.02693	-0.432915
cdk5r2b	0.0319238	-0.579389
cgref1	0.0444409	0.322538
chic2	0.044104	-0.385841
chmp7	0.0180537	-0.382151
chtf8	0.0285157	0.327758
clasp2	0.00918149	0.403705
cldn5a	0.00429393	-0.593594
clpxa.1	0.0180537	-0.359183
cnbpa	0.0295488	-0.264778
cnn3a	0.00561217	-0.517934
cnpy1	0.0180537	-0.287759
COX7A2 (1 of many)	0.0401164	-0.470313
CR383676.1	0.000447709	0.254013
CR936442.2	0.00264325	0.73289
CR974440.2	7.62045e-05	0.900278
crkl	0.00889467	-0.437432
crtac1a	0.00153827	0.825925
cse1l	0.0282906	-0.27127
csnk1a1	0.0238957	-0.459602
csrnp1a	0.000605394	-0.666054
ctdsp1	0.0199804	-0.59061
ctnnbip1	0.0180537	-0.345999
CU929418.2	0.00262603	-0.550848
cyp1d1	0.0259177	0.423032
cyp2aa4	0.0225629	0.424873
cyp4v7	0.0106668	0.273947
cyr61	0.000620843	-0.762362
dap1b	0.00660476	-0.483483
daw1	0.0430125	-0.501925
dcaf11	0.00385287	0.322583
dennd2da	0.0285157	0.336162
dennd5b	0.0077471	-0.313523
dhrs1	0.033583	-0.413954
dhrs11b	0.0282906	-0.325301
dicer1	0.0282906	-0.344686
dla	0.0384717	-0.44679
dnajb11	0.0419141	0.422704
dnajb1b	0.000422462	1.10494
dnajb6b	0.0106668	0.343694
dus3l	0.0409196	-0.284439
dusp8b	5.67584e-05	-1.13673
dvl2	0.0146117	-0.474807
eed	0.0389137	-0.348385
efna5b	0.044104	-0.302048
egln2	0.00101644	-0.681604
eif2ak1	0.0285157	0.329058
eif3d	0.0350289	-0.397279
eif3i	0.00596247	-0.737416
eif4ebp3	0.0229834	-0.510178
elavl1	0.00622896	-0.574333
elp4	0.0106668	0.281953
emc10	0.0462505	0.560732
ENSDARG00000035573	0.013974	-0.409018
ENSDARG00000069583	0.0180537	-0.439424
ENSDARG00000079632	0.0265087	-0.417004
ENSDARG00000092855	0.0285157	0.279187
ENSDARG00000099898	0.0285157	0.255975
ENSDARG00000103691	0.0180537	-0.311496
epha4b	0.0360049	0.648981
esm1	0.0282906	-0.415221
ext2	0.0285513	0.374954
fam193a	0.0282906	-0.306003
fat1a	0.0246477	0.257153
fbxo11a	0.0362416	-0.27318
fbxo11a.1	0.0282906	-0.291904
fdps	0.00413029	0.880366
fez1	0.0242251	-0.298167
fhdc2	0.0180537	-0.423222
fkbp3	0.0123104	-0.470325
fkbp4	0.0281613	-0.342406
flcn	0.0282906	-0.401782
flna	0.0117842	0.933769
flot1b	0.0159185	-0.439652
fosab	3.22637e-05	-0.69535
fosb	0.0489245	-0.404466
fosl1a	0.00105458	-0.794296
fosl2	0.00592957	-0.571277
FTL (1 of many).2	0.000355945	-0.671261
ftr14	0.0282906	-0.500623
fyna	0.0229834	-0.346814
gadd45ab	0.0281613	-0.690622
gadd45ba	0.0284872	-0.388138
gcat	0.0494723	0.50819
glulb	0.0155477	0.486109
gng12a	0.0400499	-0.314798
gng5	0.0469501	-0.442715
golga2	0.00688906	0.511252
gpatch4	0.0180537	-0.516125
gpm6bb	0.00111209	-0.665703
gtdc1	0.0285157	0.386358
gyg1b	0.0312369	-0.572472
her15.1.1	0.000835669	-1.10613
her6	0.00229228	-0.666958
her8.2	0.00823507	0.847556
hexim1	0.0290877	0.586304
hif1ab	0.013559	-0.396308
higd2a	0.00448121	-0.397175
hivep1	0.0282906	-0.42676
hivep2a	0.044104	-0.306579
hmga1a	0.0110084	-0.704112
hmgb1a	0.00133665	-0.705007
hmgn2	0.00428035	-1.39321
hmgn7	9.80974e-05	-0.928243
hmp19	0.0011736	0.739158
hnrnph1l	0.0312369	-0.382236
hsp70.2	0.000498016	1.10791
hsp70.3	6.32386e-06	1.29345
hsp70l	5.31044e-06	1.3506
hsp90aa1.2	0.0304074	0.868884
id1	0.00239122	-0.70704
ier2a	0.0182576	-0.543444
ier5	0.00394753	-0.532033
ift22	0.0282906	-0.325754
igfbp2a	0.0487958	-0.538906
IGLON5	0.00979865	0.486318
il4r.1	0.00818613	0.329891
immt	0.0451951	-0.363054
ipo4	0.0274824	0.422325
jdp2b	0.000581639	-0.553259
jun	0.00121245	-0.459924
junba	0.0370876	-0.25243
junbb	2.62477e-06	-0.731096
kctd5a	0.00368123	-0.585922
kdm1a	0.0160079	-0.370803
kdm4b	0.0055232	0.555604
khsrp	0.00750251	-0.342569
kirrel1a	0.0180537	-0.381709
klc2	0.0431284	0.4236
krt8	0.0216896	-0.519112
laptm4b	0.00556643	0.603272
lclat1	0.0465098	0.484702
ldlrad4a	0.0369919	-0.30363
lipg	0.0088338	-0.597208
lonrf1l	0.00850735	0.6011
lygl1	0.00809039	0.490056
mapk8ip3	0.0106668	0.299865
matr3l1.1	0.0193615	-0.329192
mcee	0.0282906	-0.349287
med29	0.0362416	-0.272457
mef2aa	0.0216771	0.476627
metrn	1.70217e-06	-1.3211
mff	0.00719372	-0.422997
midn	0.000399328	-0.852199
mlh3	0.0285157	0.394394
mob3a	0.00546412	-0.455429
mpped2	0.0285157	0.466851
mrpl30	0.0265698	0.452628
mrpl33	0.0312235	-0.539588
mrpl38	0.0465098	0.2607
mrpl44	0.044104	-0.251853
mrpl45	0.018734	0.523832
mrpl53	0.044104	-0.25187
msh2	0.0497044	0.33522
msna	0.0418399	-0.551925
msrb3	0.0336276	-0.417678
mt-nd5	0.00177864	0.754112
mt2	1.12739e-05	1.50856
mthfd2	0.0381773	-0.367718
mvb12a	0.00276348	-0.426989
mvdb	0.0285157	0.382349
mycbp2	0.044104	-0.30287
mych	0.0479001	-0.261272
mycn	0.0333986	0.425157
naa30	0.0114426	-0.395454
naa50	0.0180537	-0.338146
naca	0.0306356	-0.50148
nacad	0.0174656	0.388367
nap1l1	0.0163722	-0.580042
nat8l	0.0106639	-0.621025
ndufb11	0.00719372	-0.384634
nedd8l	0.0300924	0.441032
nfasca	0.0107159	0.647767
nfia	0.0460042	-0.326108
nfu1	0.00448121	-0.421557
nnt	0.0245137	0.601869
nol11	0.0180537	-0.325284
nova2	0.0179724	-0.272401
npm1b	0.0369919	0.395643
nqo1	0.00159999	0.709464
nr4a3	0.00478962	-0.755509
nrarpa	0.00386621	-0.621284
nsun2	0.0303666	0.539986
ogfr	0.044104	-0.317989
p4hb	0.00178201	0.91363
pawr	0.00919611	-0.600461
pax6a	0.0460872	-0.27676
pcna	0.0251975	-0.971834
pdgfaa	0.00162042	-0.628014
pdgfab	0.0180537	-0.318881
pdhb	0.0268373	-0.412869
pdlim1	0.0166879	-0.33916
pecr	0.0274824	0.307688
pfdn2	0.00913165	-0.468226
pgls	0.0106668	0.406124
pgs1	0.0465098	0.26587
pias1a	0.0180537	-0.300732
pik3ip1	0.0414816	-0.354603
pim1	0.000549636	-0.680193
plcd1b	0.044104	-0.348898
plekhj1	0.00146263	0.617414
pmt	0.00397404	0.534408
pnrc2	0.0116224	-0.266877
porb	0.0329966	0.462915
pou3f2b	0.0465098	0.302275
pou3f3a	0.0141938	-0.284016
ppfia1	0.0140324	-0.411431
ppiab	0.0426762	0.256866
ppp1r3ca	0.0141286	-0.462241
prmt3	0.044104	-0.274366
psmb7	0.00805079	0.854958
psmc1a	0.0367587	0.416717
psme3	0.0157143	-0.400678
psmf1	0.0180537	-0.3763
ptprua	0.0285157	0.411303
rab39bb	0.0289239	0.491194
rab6bb	0.0368977	-0.333618
rab9a	0.00719372	-0.426838
rad1	0.0180537	-0.331556
rad23b	0.0328349	-0.376358
ranbp3b	0.0258472	0.589497
rap1aa	0.0435254	-0.297599
reep5	0.0119841	0.590414
rhbdf1b	0.044104	-0.375267
rnf11a	0.0285157	0.345461
rnf19a	0.0282906	-0.336544
rogdi	0.0244307	0.467438
rom1a	0.00101644	-0.763035
rsl24d1	0.00717854	-0.677243
rsrp1	0.039823	0.452541
s1pr1	0.00171998	-0.545875
sc:d217	0.0118612	0.583522
sc5d	0.00856412	0.687384
scrn2	0.0141286	-0.359844
sdc4	0.0279096	-0.552973
sdr16c5b	0.0294507	-0.358708
sec22ba	0.0431436	-0.364628
sec22bb	0.0434275	-0.259166
sfrp5	0.0318212	0.849995
sgsm3	0.0180537	-0.309839
sh2d3cb	0.018734	0.4009
sh3bgrl	0.0171791	-0.284463
si:ch1073-303k11.2	0.00932444	-0.40955
si:ch1073-406l10.2	0.0282906	-0.422349
si:ch211-119e14.1	0.0497044	0.25665
si:ch211-11k18.4	0.0318707	0.301154
si:ch211-132g1.3	0.0215145	0.499132
si:ch211-153f2.7	0.00290914	-0.831041
si:ch211-175m2.5	0.0225629	0.467195
si:ch211-243a20.3	0.0216771	1.17905
si:ch211-71m22.1	0.0317044	0.627414
si:ch211-74m13.3	0.00933525	-0.594525
si:ch73-111k22.2	0.0465098	0.395111
si:ch73-1a9.3	0.0137602	-0.731492
si:ch73-281n10.2	0.013422	-0.869844
si:ch73-340n8.4	0.0465098	0.315707
si:dkey-13i19.8	0.0113922	0.537156
si:dkey-165n16.1	0.044104	-0.351094
si:dkey-17o15.2	0.0282906	-0.305579
si:dkey-19a16.7	0.00397404	0.589355
si:dkey-230p4.1	0.0174656	0.604002
si:dkey-25o1.7	0.0114426	-0.363219
si:dkey-79d12.5	0.00331927	-0.727804
si:dkeyp-115e12.6	0.0282906	-0.266373
si:dkeyp-73d8.6	0.0114426	-0.551604
slc25a20	0.0119201	0.582613
slc25a25a	0.00435948	0.515927
slc25a36a	0.0180537	-0.337485
slc30a7	0.044104	-0.346111
slc38a3a	0.0197348	-0.431214
slc39a9	0.0400898	-0.29497
slc6a1a	0.0312369	-0.392654
snai3	0.0282906	-0.333673
snrnp40	0.0230349	0.409474
snrpd1	0.0426467	-0.474231
snu13a	0.044104	-0.339612
snupn	0.0465098	0.345721
snx12	0.014119	-0.348817
snx4	0.0180537	-0.383843
sox19a	0.0292422	-0.496315
sox2	0.00292689	-0.659271
spcs1	0.0448006	0.436585
srebf2	0.0215303	0.687188
srpr	0.0354817	-0.424586
srsf11	0.0149359	-0.495752
srsf2b	0.0334383	0.456084
sst1.1	0.000891996	-2.10135
sst1.2	0.044104	-0.910474
stat2	0.00865353	0.661208
sub1a	0.0263075	-0.411631
sult2st3	0.00592922	-0.706311
syne1a	0.0430125	-0.291423
syt12	0.0106668	0.684368
tcta	0.0275406	0.470199
tdrd3	0.0497044	0.365656
tep1	0.0106668	0.445721
tfe3a	0.00463288	-0.681027
timm9	0.0282906	-0.338792
tjp1b	0.0282906	-0.365563
tle2	0.0282906	-0.344637
tmem106a	0.0282906	-0.29258
tmem107l	0.0285157	0.366503
tnfaip1	0.0282906	-0.307357
tnrc6c1	0.0414295	-0.518039
tom1	0.045139	0.51263
top1l	0.0439157	0.542193
top1mt.1	0.0285157	0.258302
tox4a	0.0282906	-0.25401
tpi1a	0.0183864	-0.390158
tpm4a	0.00695244	-0.577452
tpma	0.0285157	0.262381
trabd2a	0.044104	-0.264266
tsg101b	0.00919119	0.527533
tspan7	0.016144	0.629092
tspan9b	0.0180537	-0.340036
tuft1a	0.0102865	-0.550951
uba1	0.00405298	0.60401
uba3	0.044104	-0.303119
ubap2a	0.044104	-0.296386
ube2g1a	0.0131763	-0.387286
ube2ia	0.0215145	0.501208
ube2kb	0.0465098	0.506135
ube2q1	0.0259177	0.343938
ubl3a	0.0393428	-0.34758
ubr4	0.0282906	-0.292649
uqcrq	0.0307306	-0.256444
usp22	0.00858683	-0.391273
vamp2	0.00843406	-0.459808
vamp8	0.0284706	-0.481058
vcam1b	0.00995108	-0.375027
vta1	0.0451951	-0.337753
wars2	0.0285157	0.306758
wbp11	0.0106668	0.401526
wbp2nl	0.0279407	-0.461516
wdr13	0.0180537	-0.343355
wdr3	0.044104	-0.260005
wdr5	0.0498412	-0.289684
wdr81	0.0497044	0.274446
wdr83os	0.0333986	-0.409102
wnt7bb	0.00977674	-0.574159
xpot	0.0106668	0.431076
xrcc1	0.0328349	-0.306094
ywhag2	0.0431284	0.425866
zbtb20	0.0151469	-0.26268
zc3h13	0.021825	0.554602
zeb2a	0.0389137	-0.374591
zfp36l1b	0.0237854	-0.681437
zfpl1	0.0285157	0.325183
zgc:109934	0.0218298	-0.425373
zgc:113184	0.044104	-0.273739
zgc:123068	0.0339221	0.661172
zgc:153372	0.0385423	0.257822
zgc:153867	0.027659	-0.360099
zgc:158852	0.0019993	0.646225
zgc:162780	0.0177317	-0.448273
zgc:165461	6.58161e-05	1.13983
zgc:171497	0.00063473	0.60166
zgc:56493	0.0320765	0.279685
zgc:66472	0.0285157	0.41361
zgc:77086	0.0431436	0.596671
zgc:77262	0.0496457	0.432549
zgc:77849	0.0145508	-0.554824
zgc:92242	0.0228073	-0.557107
zic6	0.0254949	-0.587071
zmp:0000001043	0.00397404	0.326722
znf362a	0.044104	-0.356002
znf827	0.000862089	0.680629
znf839	0.0157143	-0.449704
zranb2	0.00246964	0.630641
