# Supplementary material for: Neuron-glia interaction through Serotonin-BDNF-NGFR axis enables regenerative neurogenesis in Alzheimer’s model of adult zebrafish brain
Source: PLoS Biol. 2020 Jan 6;18(1):e3000585. doi: 10.1371/journal.pbio.3000585 (PMC6964913; doi:10.1371/journal.pbio.3000585)
Supplement: S6 Data — DEG, differentially expressed gene. (XLSX) [file pbio.3000585.s016.xlsx]

## Sheet: IL4_RG_ngfra_vs_PBS_RG_ngfra
	p_val	avg_logFC
mt2	2.28923e-11	1.59819
si:ch211-153f2.7	1.82265e-10	-1.49394
metrn	3.13837e-09	-1.06815
junbb	4.90352e-09	-0.751408
rom1a	7.53434e-09	-0.959202
jdp2b	3.67807e-08	-0.756375
fosab	5.05505e-08	-0.688062
s1pr1	8.72661e-08	-0.59891
gpm6bb	1.13545e-07	-0.890749
acaa2	1.88717e-07	0.744156
zgc:165461	2.95938e-07	0.942265
hsp70l	4.67131e-07	1.18864
cyr61	4.7183e-07	-1.09443
egln2	5.80849e-07	-0.72388
lipg	7.16253e-07	-0.731083
zgc:92242	8.11898e-07	-0.839214
CABZ01065076.1	1.1971e-06	-0.697704
CR936442.2	2.05554e-06	1.27994
crtac1a	2.20448e-06	0.995373
her8.2	2.31412e-06	1.09735
dap1b	2.97728e-06	-0.694319
gadd45ba	3.48029e-06	-0.517012
sepp1a	3.7202e-06	-0.675749
sox2	4.89889e-06	-0.654464
midn	6.54635e-06	-0.720128
top1l	7.74835e-06	1.00864
nr4a3	7.85751e-06	-1.01002
btg2	9.46067e-06	-0.514213
pim1	1.11166e-05	-0.604565
pawr	1.141e-05	-0.69191
si:dkeyp-73d8.6	1.15765e-05	-0.677198
fosl2	1.35731e-05	-0.643142
diras1a	1.71154e-05	-0.806154
tuft1a	1.79142e-05	-0.725649
zgc:112148	1.93757e-05	0.807326
wls	2.40177e-05	-0.606857
CABZ01020261.1	3.79591e-05	0.301782
si:ch211-106f21.1	5.16936e-05	0.415292
rpz5	6.52525e-05	-0.61023
her15.1.1	8.87513e-05	-0.839683
wnt7aa	9.77069e-05	-0.527957
bcl2l1	0.000120658	-0.496231
fosl1a	0.00012693	-0.736488
ndufab1b	0.000131233	0.581528
nccrp1	0.000141057	-0.508362
gstm.2	0.000147522	-0.583403
FTL (1 of many).2	0.000159183	-0.508971
slc38a3a	0.000175095	-0.591497
CU929418.2	0.00018305	-0.56442
lhx2b	0.000234045	-0.569267
esm1	0.000261998	-0.536023
tubb2b	0.000286098	0.61977
CAMK2N1	0.000298793	-0.680754
gpc1b	0.000301662	-0.58147
actb1	0.000302706	0.293028
im:7152348	0.000336709	-0.642883
nova2	0.000365098	-0.375095
hsp70.1	0.000381467	1.03897
arhgdig	0.000386866	0.742846
CABZ01079281.2	0.000390406	0.651693
si:dkey-25o1.7	0.000392273	-0.409159
zgc:56493	0.0003969	0.435509
zgc:153426	0.000410636	0.581956
rab9a	0.000427812	-0.427937
si:dkeyp-73d8.9	0.000427812	-0.472043
emc10	0.000449277	0.682409
swap70b	0.000452064	-0.458527
bzw1b	0.000471715	-0.548595
nme2b.1	0.000476905	0.383632
CR936442.1	0.000502803	1.03596
sc:d217	0.000518817	0.577358
basp1	0.000555581	-0.38203
arl4d	0.000555899	-0.598984
id2a	0.00057989	-0.738047
ENSDARG00000059529	0.000601301	-0.402674
cldn5a	0.00078723	-0.514159
npc2	0.000811249	0.546056
pax6a	0.00084217	-0.334081
cxcl14	0.000873099	-0.531417
h1f0	0.000915861	-0.719723
fosb	0.000951187	-0.473712
ccni	0.000979581	-0.459369
nedd9	0.00100336	-0.491479
dusp8b	0.00100432	-0.574368
dap1b.1	0.00102539	-0.452805
egr1	0.00105364	-0.413817
si:ch211-193l2.3	0.00105364	-1.07261
sox5	0.00105718	-0.428262
myl9b	0.0011232	-0.347696
trim8a	0.00112535	-0.496492
sdr16c5b	0.00126057	-0.445539
zgc:109934	0.00128642	-0.577554
ppp1r15a	0.00134737	-0.507515
cxcl18b	0.00135	-0.377774
zfp36l1b	0.00140836	-0.563217
tbc1d7	0.00148852	-0.411085
mlc1	0.00152149	-0.397314
hspa8	0.00152493	0.443784
junba	0.00164055	-0.373198
si:ch1073-406l10.2	0.00170461	-0.485789
csrnp1a	0.00170463	-0.441773
eif1b	0.00171938	-0.374936
fdps	0.00172436	0.781333
hnrnpa0b	0.00173172	0.663984
vdac3	0.00175344	-0.459116
si:ch211-229i14.2	0.0017822	-0.332237
lgals1l1	0.00189403	0.904538
socs3a	0.00204431	-0.441233
ston2	0.00208791	-0.458298
mycla	0.00214809	-0.616233
mthfd2l	0.00215282	0.259074
pfkfb3	0.00221439	-0.427241
tpm4a	0.00227673	-0.396779
ube2ia	0.00248986	0.352532
mgll	0.0025278	-0.410346
sdcbp2	0.00256407	-0.350976
sdc4	0.00260251	-0.76793
nme3	0.00261533	-0.362505
hsp90aa1.2	0.0026177	0.725399
vamp8	0.00262449	-0.409147
krt18	0.00267025	-0.919223
ppfia1	0.00277149	-0.389837
si:ch211-175m2.5	0.00282564	-0.4757
acad9	0.00282953	-0.279582
tmem183a	0.00282953	-0.303106
flncb	0.00282953	-0.308182
lats2	0.00282953	-0.314287
si:ch73-281n10.2	0.00286073	-0.440522
wdr81	0.00295137	0.321999
emx3	0.00301777	-0.52661
slc6a9	0.00307834	0.34386
hbegfa	0.00308244	-0.666185
cad	0.00312603	-0.38589
dedd1	0.0031511	-0.372844
cnn3a	0.00329961	-0.343995
ndufb11	0.0034838	-0.269341
acbd7	0.00370181	-0.37328
lsm7	0.00370981	-0.356392
astn1	0.00373848	-0.346674
zgc:122979	0.00382273	-0.704629
gpatch3	0.00387207	-0.289894
cd81a	0.00387359	-0.337479
arl5c	0.00388419	-0.916344
schip1	0.00388696	-0.474102
prmt5	0.00389604	0.488184
eny2	0.0039158	0.493618
wipf2b	0.00394251	-0.375861
f3a	0.00406369	-0.382049
CABZ01076597.1	0.00408526	0.3031
rgs3a	0.00408898	-0.378517
epdr1	0.00415823	0.516803
hectd2	0.00419236	-0.306281
sult2st3	0.0042552	-0.573449
gpr108	0.00425792	-0.335257
max	0.00436635	-0.319853
tnrc6c1	0.00438776	-0.424288
map6d1	0.00446594	-0.264659
znf318	0.00446594	-0.265736
dcaf13	0.00446594	-0.296489
rerea	0.00446594	-0.316219
otud1	0.00446594	-0.389307
dclk1a	0.00483317	-0.377335
her6	0.00483376	-0.532894
si:ch211-196l7.4	0.00503406	-0.434802
dla	0.00511604	-0.60565
aldh3a2a	0.00511874	-0.367833
rnf170	0.00523946	-0.271071
si:dkey-19a16.7	0.00534977	0.344428
si:ch211-194p6.12	0.00534977	0.289929
hps5	0.00534977	0.276602
usp22	0.00538742	-0.336526
tusc3	0.00542233	0.458822
boc	0.00545129	-0.440862
fam65a	0.00556278	-0.304627
prrg1	0.00569992	-0.384515
igfbp2a	0.00573429	-0.434316
aldh9a1b	0.00574241	-0.388149
csnk1da	0.00574241	-0.405768
jun	0.00575095	-0.349237
klf2a	0.00590219	0.527492
slc39a13	0.00591669	-0.33406
tmem63ba	0.0059687	-0.304535
nucb1	0.00607181	-0.451917
znf219	0.00636487	-0.417889
zgc:158852	0.00640901	0.477142
si:ch211-243a20.3	0.00646517	0.79724
tpi1a	0.00675081	-0.430879
glulb	0.00683194	0.370502
apc	0.00691345	0.348339
nkrf	0.00701136	-0.262589
hvcn1	0.00701136	-0.272028
rpn1	0.00706326	0.431685
hdgfrp2	0.00716371	0.468391
zgc:92287	0.00720631	-0.293413
endouc	0.00727621	-0.368369
tsku	0.00730111	0.281566
pnisr	0.00737349	0.479055
gtpbp1	0.00743831	0.506312
mdka	0.00774206	-0.408145
hsp90ab1	0.00782319	0.254581
cachd1	0.00783585	-0.290118
atp5j2	0.00783762	0.336127
ppm1ab	0.00799384	-0.289496
hrsp12	0.00804836	-0.332739
fam214b	0.00824605	-0.281379
cryz	0.00839547	-0.268132
sfrp1a	0.0087587	-0.538289
stom	0.00895767	-0.349597
fbrs	0.00899058	-0.301977
cyb5r2	0.00914512	0.492301
slc39a9	0.00919808	-0.257612
zgc:65873	0.00922271	-0.405162
rmdn1	0.00943259	-0.298987
dhrs1	0.00946029	-0.361211
dyrk1b	0.00965831	-0.460331
tecrb	0.0096966	0.373047
pik3c2a	0.00971509	-0.301911
abi1a	0.00976559	-0.343757
rsrp1	0.0101217	0.401821
sept8a	0.010175	-0.357448
sirt5	0.0102016	0.256638
lrpap1	0.0102205	0.430997
carhsp1	0.0104994	-0.306266
rtca	0.0105497	-0.361289
pet100	0.0105786	-0.251216
gulp1a	0.0107279	-0.287727
sik2b	0.0108301	-0.34591
ranbp9	0.0108301	-0.390667
napaa	0.0109569	-0.25999
clec19a	0.0109569	-0.266393
map3k3	0.0109569	-0.287406
mgst1.1	0.0109569	-0.303325
pik3ip1	0.0109928	-0.251333
med30	0.0109961	-0.304261
ccdc47	0.0110243	0.365969
bag3	0.0111468	-0.411273
rnpep	0.0111773	0.273057
sec11a	0.0116193	0.653851
gnpnat1	0.011665	-0.311121
dab2ipa	0.0116955	0.27972
dynll1	0.0117605	-0.298797
kdelr3	0.0119737	-0.298425
ssbp3b	0.0120633	-0.328365
CR792415.1	0.0121397	-0.327065
prom1a	0.0121827	0.347141
elmsan1b	0.0122539	-0.50211
mfsd2ab	0.0122642	-0.291517
zgc:66427	0.0124265	-0.306418
dnajb11	0.0125926	0.450027
spire1a	0.0127877	-0.342608
hibadhb	0.0128014	-0.288523
ing1	0.0129112	-0.266854
hspa4a	0.012982	0.338133
sc:d189	0.0130131	-0.410159
wasf3b	0.013045	-0.252598
ENSDARG00000091111	0.0130502	-0.43382
zgc:172122	0.0133907	0.271819
amotl2a	0.0135295	-0.33848
si:dkey-85k7.7	0.0135984	-0.36287
kctd5a	0.0136668	-0.318112
commd5	0.0140351	0.339777
snrpg	0.0140588	0.537574
CABZ01095060.1	0.0140988	0.423594
ppt2	0.0142261	0.366897
rorab	0.0142821	-0.259806
mcl1b	0.0142854	0.318967
cdk5r2b	0.0144714	-0.400502
dhrs11a	0.0146098	-0.273338
hsp70.3	0.0149	0.610685
exosc3.1	0.0150603	-0.298543
aco1	0.0155565	-0.314122
id1	0.0156442	-0.534075
pank2	0.01567	0.3264
kdm6ba	0.0160785	-0.297685
dnmt3ab	0.0161286	-0.289899
si:dkey-172k15.5	0.0162906	0.254186
ostc	0.016294	0.380519
wbp1	0.0163822	-0.302953
srsf3a	0.0163939	0.451561
CU984579.1	0.0163939	-0.32504
pcdh10a	0.0167311	-0.346594
zgc:162944	0.0167614	-0.359449
cdh4	0.0169536	0.401999
laptm4b	0.016962	0.390842
grin2bb	0.0170587	-0.311525
cdh6	0.0170587	-0.355325
ENSDARG00000102915	0.0171037	-0.288475
atp6v0b	0.0172412	0.555925
syngr2a	0.0172564	-0.273941
si:ch73-335l21.4	0.0173872	-0.526635
syap1	0.0175329	-0.381115
slc12a4	0.017751	0.368491
irs2b	0.0178589	-0.431674
mt-nd5	0.017859	0.607054
mycb	0.0180711	-0.34064
dusp1	0.0182569	-0.360709
sart1	0.0182668	-0.331685
zgc:172106	0.0182838	0.312083
irf2bp2b	0.0183564	-0.43488
sec61b	0.0185823	0.328112
snrpa	0.0186247	0.474254
elovl2	0.0187495	0.386625
si:ch211-276c2.4	0.0188424	-0.289315
znf706	0.0190653	-0.334638
si:dkey-23k10.5	0.0191574	-0.380643
msna	0.0192508	-0.362455
cyth1b	0.0203062	-0.254948
vamp5	0.0204029	-0.25228
ppp1r10	0.0206068	0.3839
xrn2	0.0206462	-0.259215
dusp2	0.020831	0.259672
eif2s1b	0.0209466	0.518985
ets2	0.020959	0.529531
zgc:153867	0.0209832	-0.348931
elf2b	0.021096	-0.263915
ugt1ab	0.021096	-0.271859
ier5l	0.021494	0.32361
lrig1	0.0215169	-0.339346
ciao1	0.0217043	-0.304249
usp2a	0.0221223	-0.327748
ndufb10	0.0222889	0.401463
timp2a	0.0224747	-0.307526
h3f3b.1	0.0225296	-0.356886
rab5ab	0.0227789	-0.311902
rab5c	0.0227834	-0.345501
si:ch211-213a13.1	0.0227933	0.325574
fgfr3	0.022805	-0.268145
aclya	0.0232264	0.513981
rac3a	0.023273	-0.382235
si:dkey-102m7.3	0.0232989	0.545201
igf2b	0.0235327	-0.407721
tfe3a	0.0237153	-0.253749
jupa	0.0237263	0.320426
itm2cb	0.0241567	-0.3903
luzp2	0.0243172	0.398628
si:ch211-85n16.3	0.0245591	-0.297461
dusp6	0.0246158	-0.296534
krt8	0.0246288	-0.613449
oaz1b	0.0248121	-0.27528
tmx1	0.0249536	0.303804
nadsyn1	0.0251391	0.36008
pxmp2	0.0251391	0.287771
fkbp2	0.0252123	0.276749
cfap70	0.0252901	0.296505
nipa2	0.0254551	-0.271361
rhobtb2a	0.0263025	-0.33711
dpyda.1	0.026319	-0.28377
net1	0.0264884	-0.250642
tnfaip8l1	0.0264884	-0.263878
rtn4rl2b	0.0264884	-0.275597
igf2a	0.0264884	-0.352694
fhdc2	0.0265016	-0.298112
sfxn5b	0.026602	-0.393247
ubqln4	0.0269449	-0.310213
npm1a	0.0273186	0.585497
hmgb3a	0.0273514	-0.340646
hsph1	0.027449	0.286896
fhl3a	0.027449	0.272362
setd7	0.0276429	0.392086
tma7	0.0277725	0.379341
fjx1	0.0280727	-0.340807
tcn2	0.0290522	-0.313009
si:ch211-286o17.1	0.0290643	-0.365667
rbm8a	0.0290935	0.277884
sox19a	0.0292156	-0.309818
ndnf	0.0292344	-0.285364
gbp	0.0294536	0.475316
arl8a	0.0300128	0.343519
stox1	0.0305101	-0.25726
tp53rk	0.0305836	0.375005
rtn4b	0.0305836	0.299662
lclat1	0.0305836	0.265953
apoob	0.0308413	-0.316249
ctdsp1	0.0309765	-0.288267
BX548015.2	0.0311156	0.409021
fyna	0.0313859	-0.310719
tsg101b	0.0315313	0.316484
tmem94	0.0315622	-0.252899
cnot8	0.0318611	0.256418
dennd5b	0.0320321	-0.290376
si:ch211-193l2.4	0.0321525	-0.788329
dpysl5b	0.0322898	0.482568
hsbp1a	0.0323362	-0.334994
sod2	0.0325095	-0.273328
cstf1	0.0325194	0.43181
chordc1b	0.0325194	0.355406
calm3a	0.0327085	-0.256063
hnrpdl	0.0328901	0.357285
usp10	0.0329061	0.317576
ppp1r3ca	0.0329827	-0.311352
pygmb	0.0331423	-0.372497
pdgfaa	0.0331997	-0.315728
si:dkey-26c10.5	0.0332154	-0.324346
metap1	0.0336474	-0.372649
nup50	0.0338458	0.446084
kxd1	0.0338458	0.254667
hsp70.2	0.0338731	0.397548
acsl3b	0.0343246	0.27005
grm4	0.0346239	-0.280002
gadd45ab	0.0348836	-0.40016
lmo7a	0.0356162	0.375875
timm10b	0.0363109	-0.250138
abcd2	0.0376601	-0.353543
slc35a2	0.0376997	0.376104
mob1bb	0.037755	-0.338815
her15.1	0.0378347	0.440341
rras	0.0384427	-0.252785
bud31	0.0385825	-0.273835
eif4g2b	0.0387851	-0.304135
gdpd4b	0.0389286	-0.279121
spry4	0.0390321	-0.348459
fam213aa	0.0391558	-0.254879
sall1a	0.039292	-0.276566
ttyh3b	0.0395865	-0.320006
flcn	0.0399441	-0.266339
nrarpa	0.0400279	-0.389906
dpp3	0.0401105	0.294303
cadm3	0.0401572	-0.319289
nap1l4a	0.0402958	0.288633
atf3	0.0405127	-0.359859
ubald1a	0.0405499	-0.396052
hopx	0.0406194	-0.370692
cnbpa	0.0408156	-0.294744
h3f3b.1.1	0.0409625	-0.268565
msh2	0.0412696	0.329498
olfm1b	0.0412969	0.313309
sars	0.0413119	0.350207
wfdc2	0.0413988	-0.331308
sh3bgrl	0.0414572	-0.25206
si:ch211-132g1.3	0.0415262	0.402307
si:ch211-216l23.2	0.0416033	-0.250179
mpc1	0.0418447	-0.303608
eif3c	0.0424483	0.370067
slc3a2a	0.042982	0.448518
abhd17b	0.042982	-0.269882
sox6	0.042982	-0.346302
tapbp.1	0.0433032	-0.273332
seta	0.0439759	0.424459
btbd6a	0.0444787	-0.459724
trmt112	0.0451387	0.299446
serp1	0.0454069	0.360748
notch3	0.0455838	-0.259478
ptp4a2a	0.046012	-0.25789
ppiab	0.0460757	0.259329
smim13	0.0462215	-0.266577
ubb	0.046359	0.418184
gpm6aa	0.0464603	0.25207
smarcc2	0.0466009	0.343883
proza	0.0467201	-0.309699
mrps25	0.0472289	-0.295557
dad1	0.0481831	-0.303673
add1	0.0481942	-0.30973
eno1b	0.0484504	-0.281533
podxl	0.0485006	-0.439678
smad7	0.0485006	-0.263075
dhcr7	0.04903	0.374402
traf4a	0.0491654	-0.267511
mid1ip1l	0.0492209	0.27025
ddit4	0.0494953	0.304413
SLC16A7	0.0496214	0.343761
pdap1b	0.0499435	0.314783
mapk14a	0.0503365	-0.309913
tmem131l	0.0504111	-0.261011
acss1	0.0507266	0.361091
parp12b	0.0508142	-0.251725
socs1a	0.0510033	-0.281404
atp5a1	0.0510999	0.275768
ddx21	0.0511223	-0.288146
ier2a	0.051149	-0.345107
cnn3b	0.0513256	-0.297637
BX322530.1	0.0515324	-0.277732
arf4b	0.0517365	-0.658801
ntan1	0.0525517	-0.257609
fbxw7	0.0533127	-0.307047
got2b	0.053765	-0.255976
tmed5	0.0539093	-0.277689
rap2c	0.0539423	0.390462
calb2a	0.0539876	-0.271556
nr2f1b	0.055669	0.537616
ctgfa	0.055934	-1.03459
sgut1	0.0560373	-0.258061
ak1	0.0562102	-0.326764
ascl1a	0.0563337	-0.652179
tnfaip2a	0.057227	-0.317629
s100a10b	0.057495	0.724409
hdlbpa	0.0575036	-0.325778
esyt2a	0.0579256	-0.27396
phb	0.0579369	0.255613
letm2	0.0585146	0.391192
psmc6	0.0588992	0.321823
CR974440.2	0.0590281	0.475105
psmb3	0.0591811	0.369419
gchfr	0.0594059	-0.260572
TCIM (1 of many)	0.0599581	-0.717989
abca2	0.0603901	-0.278536
cd151l	0.0605989	0.537648
tgif1	0.0611558	-0.383191
ppig	0.0611816	0.450311
ERG28	0.0617017	0.336493
tfr1b	0.0617987	0.443569
hcfc1b	0.0620652	-0.263612
dpf2l	0.0623552	-0.270132
psmb7	0.062965	0.330028
pptc7a	0.0635581	-0.26038
FP016248.1	0.0664927	-0.263939
nop58	0.0669913	0.389927
cyb5r1	0.0670226	0.28631
ppm1aa	0.0676984	-0.313692
mvk	0.0680868	0.327897
tspan36	0.06857	0.337512
arf6a	0.0690756	0.348449
spcs3	0.0692984	0.349467
atpif1a	0.0697464	0.361507
tomm20a	0.0700776	0.399222
ddx6	0.0704895	0.659767
cahz	0.0705256	0.59578
pmt	0.0707515	0.447245
hsd17b7	0.0708675	0.637675
eif4a1b	0.0709571	0.344544
antxr1c	0.0710117	0.259474
ppdpfa	0.0718697	0.311577
gng12a	0.0718945	-0.259831
ywhaqb	0.0725472	-0.254361
dbpb	0.0726191	0.270057
si:ch211-51e12.7	0.072792	0.292804
xpnpep1	0.0728104	0.282681
polr2gl	0.0737917	0.277699
fam162a	0.0740373	0.315427
prdx4	0.0740734	0.475951
tceb2.1	0.0744336	0.430781
ptpmt1	0.0744414	0.299002
zgc:171497	0.0744414	0.28263
p4hb	0.0745526	0.70408
mycbp	0.0747027	0.284607
sst1.1	0.0750414	-0.316791
atp6v1g1	0.0750732	0.297927
ENSDARG00000086661	0.0752852	0.337858
hirip3	0.0757555	0.29112
fkbp14	0.0758408	0.291798
kdelc1	0.0761311	0.268338
camk2n1a	0.0761886	-0.347837
znf207b	0.0770424	0.289665
acap3a	0.0772592	-0.328535
nat8l	0.0773089	-0.2603
wrb	0.0780556	0.298245
hiat1a	0.0781951	-0.281731
brdt	0.0784649	-0.253188
ENSDARG00000043687	0.0788015	0.262454
ndufb6	0.0800687	0.387711
fntb	0.0801335	-0.250377
syncrip	0.080752	0.345102
ndufab1a	0.0810335	0.372077
selk	0.0812393	0.455649
wipi1	0.0814264	-0.257043
sytl1	0.0821077	0.268591
rasd1	0.0830316	0.44324
csnk1g2a	0.0840413	0.253369
aqp1a.1	0.0847586	0.415841
etf1b	0.0856725	-0.29578
caprin1b	0.0860577	-0.269646
hexim1	0.0860742	-0.306289
psmc1a	0.0868627	0.29485
tnika	0.0878446	-0.293741
zgc:152791	0.088028	-0.691694
scamp2	0.0881831	0.396789
cbx7a	0.088221	-0.285698
ptprz1a	0.0882763	-0.274215
atp5d	0.0886575	0.316825
hmgcs1	0.0895673	0.565374
fzd8a	0.0904021	-0.366488
CABZ01034698.4	0.0912684	0.296304
cadm4	0.0913195	-0.256
khdrbs1a	0.0922013	0.289021
zgc:56525	0.0922279	0.366081
arglu1a	0.0926829	0.307872
wnt7bb	0.0927415	-0.308028
glud1b	0.0941181	-0.273811
cspg5b	0.0945809	-0.299711
ssr3	0.0949092	0.28266
stra6	0.0958453	0.257895
arl1	0.0960179	-0.297627
zgc:174888	0.0962486	-0.49744
rbbp9	0.0968386	-0.261629
calm3b	0.0973379	0.362651
atp5g1	0.0981074	0.358974
slc25a22	0.100076	0.593563
dnmbp	0.100563	0.33009
psma3	0.10102	0.292296
pdia3	0.101169	0.348662
ddx1	0.101299	0.265634
uqcrh	0.10252	0.255597
hk1	0.102784	-0.261799
hif1ab	0.103346	-0.254293
ddx47	0.103753	0.277698
aktip	0.104608	0.30643
ENSDARG00000061256	0.104882	-0.35044
bcap31	0.105105	0.31149
histh1l	0.105235	-0.563829
porb	0.105588	0.404895
si:dkey-188i13.11	0.106498	0.324056
her2	0.107905	-0.692721
her4.2.1	0.108187	-0.44028
noc4l	0.109062	-0.2673
si:dkey-33c12.4	0.109541	0.311271
eprs	0.111016	0.443529
eif2s3	0.111237	-0.349502
prmt1	0.112055	0.418291
SMARCA4	0.112523	0.317059
myl6	0.112757	0.425425
ppp1r3cb	0.113415	-0.293612
ndufa8	0.113455	0.321899
eno3	0.113987	0.419057
hmgn2	0.114609	-0.289963
zmynd19	0.114912	0.319926
clstn1	0.115343	0.299571
dnajb1b	0.117063	0.573568
calcoco1a	0.117126	0.323554
nr1d2a	0.117727	-0.271875
CR848047.1	0.117982	0.282418
sc5d	0.118749	0.31858
dhrs13a.3	0.118787	0.35234
fahd2a	0.11895	0.258963
hsd17b10	0.119109	0.325955
cdc42ep4b	0.121591	-0.291254
capza1b	0.121928	0.308256
tmem33	0.121994	0.47306
eef2a.1	0.122148	0.307414
arhgap42a	0.123183	0.338604
lsm3	0.124269	0.378284
ier5	0.1253	-0.28438
gtf2h5	0.125421	0.254373
lix1	0.125601	-0.340037
pfdn1	0.126242	0.379007
ralba	0.126334	-0.257248
si:ch211-195b13.1	0.130855	-0.301016
cbx8a	0.130955	0.301825
tuba1a	0.132224	0.337719
hsd17b12b	0.133125	0.295745
nog2	0.133915	-0.362244
cox17	0.13407	0.269333
lsm5	0.134766	0.285774
ppp3ccb	0.134779	0.314098
arl6ip5b	0.137005	0.260763
slc35b4	0.140324	0.404382
rtfdc1	0.141367	0.357347
gadd45aa	0.14204	0.463878
rac1a	0.142227	0.271757
mrps9	0.142536	0.343558
si:ch73-103b11.2	0.142536	0.332214
myl12.1	0.14281	0.32691
slc20a2	0.143102	-0.258652
gna11b	0.143289	0.292864
tom1	0.144107	0.319675
si:ch211-214j24.14	0.144171	-0.267385
nr4a1	0.144446	-0.551999
taf15	0.144979	0.558394
hint1	0.145812	0.268707
egfra	0.146253	0.302751
slc35f6	0.146382	0.296852
cyp51	0.146763	0.335874
ogfr	0.146861	0.272307
ENSDARG00000098660	0.146861	0.252289
aimp1	0.146905	0.332961
dus3l	0.147139	-0.253994
ciartb	0.148152	0.351785
nsun2	0.149775	0.28614
cited4b	0.150043	0.371574
CR450780.4	0.15168	0.250555
cand1	0.153907	0.279728
copz1	0.15527	0.288001
purbb	0.155376	0.250657
nfs1	0.156191	-0.263122
pou6f1	0.157165	-0.261722
usp1	0.158927	0.355409
sumo3a	0.159365	0.285988
nop56	0.159622	0.31035
si:dkey-250d21.1	0.159772	0.325883
ccl39.7	0.159772	0.290697
socs3b	0.160215	-0.362266
tnrc5	0.160613	0.281992
cebpb	0.161338	-0.329968
BX510923.1	0.161863	0.251
trnau1apb	0.162929	0.261346
eif3k	0.16413	0.322222
sp8a	0.164324	-0.569378
gab1	0.165955	0.312463
pmp22b	0.166021	-0.281876
ogt.1	0.166282	0.353549
gng5	0.167539	-0.317739
lpl	0.168844	0.265028
chl1b	0.169118	-0.289446
prnprs3	0.17293	-0.255944
rgma	0.172936	-0.288807
sst1.2	0.17335	-0.251455
fam49a	0.174238	0.29489
si:dkey-188i13.9	0.174372	-0.251815
her9	0.175077	0.384675
atp5ia	0.175476	0.350985
hspe1	0.175941	0.253295
tmsb	0.177224	0.317009
her4.4	0.178252	-0.572135
lrp1aa	0.17855	-0.254168
srsf1b	0.179809	0.323521
cycsb	0.180872	0.671195
rbbp4	0.183603	0.287304
snrpa1	0.185373	0.281051
psmb5	0.186455	0.327648
mtdhb	0.186913	0.256666
sesn1	0.187096	0.298894
CR383676.2	0.188129	0.40467
eif3ba	0.189592	0.325425
rab43	0.19041	-0.346774
golga5	0.193616	-0.279617
aoc2	0.195116	0.336758
fkbp4	0.195162	0.269717
ptprfb	0.197092	0.251368
slc27a1a	0.197839	0.335743
u2af1	0.198326	0.268806
sept8b	0.199985	0.274891
FTL (1 of many)	0.200486	0.352216
ackr3b	0.200876	-0.368571
cd164	0.202049	0.279568
nars	0.203549	0.25617
fam210aa	0.203722	0.264819
rap1b	0.209087	0.335628
srp19	0.209737	0.319523
apex1	0.209902	0.506549
tuba8l	0.210536	0.252393
ddx61	0.210928	0.347459
etnk1	0.212723	0.305081
ufm1	0.214417	0.289998
ep300b	0.214891	0.301498
cbx1b	0.219072	-0.251242
slc1a4	0.222547	0.277755
arl8ba	0.223035	0.255366
sigmar1	0.223481	0.322944
mtbl	0.226071	0.299842
calr3a	0.226405	0.255718
hspd1	0.227822	0.282256
asna1	0.228758	0.257262
tcta	0.229283	0.258661
sybu	0.230935	0.252884
hmp19	0.232117	0.295152
ndufs2	0.232662	0.286232
zgc:110782	0.232676	0.29785
scocb	0.235839	0.264836
ewsr1b	0.236063	0.279768
nedd4l	0.236422	0.365427
eif4a1a	0.236739	0.321507
gar1	0.239403	0.399128
mvdb	0.240445	0.33602
ssr4	0.240932	0.251986
prdx5	0.244185	-0.273876
ppm1g	0.246329	0.376339
gpatch8	0.247077	0.276005
pgm3	0.247546	0.28482
tcea1	0.248244	0.330633
msmo1	0.24919	0.311289
si:dkey-222f8.3	0.252074	0.309847
ankrd11	0.253483	0.399263
tars	0.25408	0.251543
parp1	0.262522	0.339844
prpf4	0.262522	0.259863
pcp4l1	0.266292	0.391242
flna	0.266518	0.398667
klhl11	0.267881	0.339525
bcat1	0.267881	0.296145
sox1b	0.270457	-0.306509
notch1a	0.272023	0.272302
sec31a	0.274873	0.261751
smarca5	0.278706	0.272848
map1ab	0.282699	0.270084
gnal	0.284588	0.250233
rnaset2	0.285353	0.269105
nansa	0.288115	0.292903
pik3r2	0.288407	0.25925
sfrp5	0.295402	0.394457
plk2b	0.299603	0.319697
eif2b3	0.302642	0.261125
zgc:101744	0.306768	0.344281
tead1b	0.311128	0.325997
pgam1a	0.317338	0.302281
lnpa	0.319795	0.250197
ahcy	0.321531	0.348389
ube2v2	0.321764	0.25992
cdc14b	0.324467	0.309422
smc1al	0.327332	0.34033
CABZ01058650.1	0.32862	0.333436
ccng1	0.329003	0.349544
slc3a2b	0.329722	0.284987
smx5	0.333233	0.250791
her12	0.335969	-0.396634
tomm6	0.339887	0.381877
alas1	0.340011	0.408058
paics	0.341254	0.292149
mvda	0.344829	0.285586
tmem97	0.349712	0.335969
egr4	0.349783	-0.690528
smim29	0.352355	0.285048
uqcrc2a	0.356207	0.27167
ctdsplb	0.359022	0.265662
fam84a	0.362992	0.315753
CABZ01068248.1	0.368924	0.337036
pim2	0.373839	-0.30928
khsrp	0.377544	0.264567
pak2a	0.379723	0.253229
commd3	0.381875	0.380297
larp4ab	0.382345	0.361967
sltm	0.385983	0.282525
hunk	0.390344	0.312124
rergla	0.391191	-0.266108
il4r.1	0.392679	0.277452
sgtb	0.396147	0.266475
ipo4	0.398776	0.274878
fam60al	0.403858	0.27246
gria1a	0.406609	0.305379
tmem165	0.406681	0.261114
marcksb	0.408455	0.312872
sbds	0.409263	0.287706
nop10	0.409484	0.336664
adar	0.421354	0.288766
nrbp2a	0.425217	0.256442
adcy7	0.428589	0.259218
sumo1	0.429839	0.257419
rnf24	0.430605	0.267185
ssb	0.432703	0.364074
atp2a2b	0.441539	0.348086
slc4a4a	0.447322	0.280754
ch25h	0.449135	0.458868
polr2l	0.457727	0.288742
pmaip1	0.458165	0.304384
nfkbiaa	0.45903	-0.331643
thrap3b	0.459932	0.350981
mfap5	0.461012	0.273204
si:dkey-239h2.3	0.466012	0.370358
ube2v1	0.467261	0.302254
opa1	0.473766	0.357059
zic3	0.487717	0.279392
csnk2a1	0.494989	0.3564
psip1b	0.501047	0.280325
faub	0.501808	0.332574
ash1l	0.502031	0.252294
si:ch211-39i22.1	0.519932	0.268555
gclc	0.520237	0.260098
ppp1r14bb	0.529474	0.467809
rnf44	0.542675	0.295602
sulf1	0.559269	0.339416
taf9	0.563666	0.268186
gars	0.575595	0.291238
lman1	0.589115	0.305484
ift20	0.590883	0.270944
zgc:110286	0.614562	0.419055
ptgdsb.2	0.615977	0.293784
strip1	0.616126	0.293511
ptgdsb.1	0.61904	0.586622
dcun1d2b	0.622118	0.259812
fezf2	0.623829	0.340552
mphosph8	0.625083	0.258741
actr2a	0.625826	0.258623
bysl	0.64002	0.315799
f3b	0.641386	-0.358973
tubb5	0.645419	0.286634
isg15	0.650265	-0.286279
gnmt	0.664338	0.305919
fam46ba	0.678859	0.265165
gfap	0.680012	0.275139
ENSDARG00000041723	0.681745	-0.305999
ywhah	0.68515	0.30136
fstl1b	0.709974	0.313783
ak2	0.722001	0.267429
homer3b	0.725177	0.27211
prdx1	0.731466	0.288248
eif5b	0.741956	0.506111
zgc:162730	0.748273	-0.47976
sept12	0.748601	0.250752
cyp26c1	0.750568	0.409743
her4.3	0.760305	-0.558627
nr4a2b	0.770221	-0.353154
prkcsh	0.778504	0.33991
mrpl46	0.793482	0.250066
sqlea	0.818336	0.262305
ilf2	0.841324	0.263959
myef2	0.842303	0.259962
npm1b	0.879492	0.261674
sox4a.1	0.883875	0.294085
atp1b1a	0.884177	0.250367
hmgcra	0.901235	0.268198
zgc:112255	0.917363	0.250335
kpnb1	0.925209	0.252148
CR388099.1	0.950535	0.283073
cx43	0.95231	0.32108
retsat	0.953097	0.258223
cars	0.966388	0.370277
aplp2	0.978705	0.250792
tkfc	0.996497	0.250353

## Sheet: Categories
DEGs in ngfra+ cells (IL4 vs control) - 738 genes	DEGs in il4r cells (IL4 vs control) - 266 genes	DEGs in both ngfra+ and il4r+ cells (IL4 vs control) - 157 genes
abca2	aars	abcd2
abhd17b	acat1	acaa2
abi1a	aclya	actb1
acad9	aco2	add1
acap3a	acox3	arf4b
acbd7	acyp1	arhgdig
ackr3b	adprh	arl4d
aclya	ago4	arl5c
aco1	ahcyl1	ascl1a
acsl3b	akr7a3	boc
acss1	aldh4a1	btg2
actr2a	aldoaa	bzw1b
adar	alg8	CABZ01020261.1
adcy7	ankrd10b	CABZ01065076.1
ahcy	anp32a	CABZ01079281.2
aimp1	apoeb	calb2a
ak1	arl15b	ccni
ak2	arl4ab	cdk5r2b
aktip	arl4cb	cldn5a
alas1	arvcfb	cnbpa
aldh3a2a	asap1b	cnn3a
aldh9a1b	atg101	CR936442.2
amotl2a	atic	CR974440.2
ankrd11	atp5b	crtac1a
antxr1c	atp6ap1a	csrnp1a
aoc2	atp6v0ca	ctdsp1
apc	atp6v1e1b	CU929418.2
apex1	atpif1b	cyr61
aplp2	banf1	dap1b
apoob	bcl7ba	dennd5b
aqp1a.1	bco1	dla
arf6a	braf	dnajb11
arglu1a	bsdc1	dnajb1b
arhgap42a	CABZ01074309.1	dus3l
arl1	cbx5	dusp8b
arl6ip5b	ccdc43	egln2
arl8a	cdc34b	emc10
arl8ba	cdh2	esm1
ash1l	cgref1	fdps
asna1	chic2	fhdc2
astn1	chmp7	fkbp4
atf3	chtf8	flcn
atp1b1a	clasp2	flna
atp2a2b	clpxa.1	fosab
atp5a1	cnpy1	fosb
atp5d	COX7A2 (1 of many)	fosl1a
atp5g1	CR383676.1	fosl2
atp5ia	crkl	FTL (1 of many).2
atp5j2	cse1l	fyna
atp6v0b	csnk1a1	gadd45ab
atp6v1g1	ctnnbip1	gadd45ba
atpif1a	cyp1d1	glulb
bag3	cyp2aa4	gng12a
basp1	cyp4v7	gng5
bcap31	daw1	gpm6bb
bcat1	dcaf11	her15.1.1
bcl2l1	dennd2da	her6
brdt	dhrs1	her8.2
btbd6a	dhrs11b	hexim1
bud31	dicer1	hif1ab
BX322530.1	dnajb6b	hmgn2
BX510923.1	dvl2	hmp19
BX548015.2	eed	hsp70.2
bysl	efna5b	hsp70.3
CABZ01034698.4	eif2ak1	hsp70l
CABZ01058650.1	eif3d	hsp90aa1.2
CABZ01068248.1	eif3i	id1
CABZ01076597.1	eif4ebp3	ier2a
CABZ01095060.1	elavl1	ier5
cachd1	elp4	igfbp2a
cad	ENSDARG00000035573	il4r.1
cadm3	ENSDARG00000069583	ipo4
cadm4	ENSDARG00000079632	jdp2b
cahz	ENSDARG00000092855	jun
calcoco1a	ENSDARG00000099898	junba
calm3a	ENSDARG00000103691	junbb
calm3b	epha4b	khsrp
calr3a	ext2	krt8
CAMK2N1	fam193a	laptm4b
camk2n1a	fat1a	lclat1
cand1	fbxo11a	lipg
caprin1b	fbxo11a.1	metrn
capza1b	fez1	midn
carhsp1	fkbp3	msh2
cars	flot1b	msna
cbx1b	ftr14	mt-nd5
cbx7a	gcat	mt2
cbx8a	golga2	mvdb
ccdc47	gpatch4	nat8l
ccl39.7	gtdc1	ndufb11
ccng1	gyg1b	nova2
cd151l	higd2a	npm1b
cd164	hivep1	nr4a3
cd81a	hivep2a	nrarpa
cdc14b	hmga1a	nsun2
cdc42ep4b	hmgb1a	ogfr
cdh4	hmgn7	p4hb
cdh6	hnrnph1l	pawr
cebpb	ift22	pax6a
cfap70	IGLON5	pdgfaa
ch25h	immt	pik3ip1
chl1b	kctd5a	pim1
chordc1b	kdm1a	pmt
ciao1	kdm4b	porb
ciartb	kirrel1a	ppfia1
cited4b	klc2	ppiab
clec19a	ldlrad4a	ppp1r3ca
clstn1	lonrf1l	psmb7
cnn3b	lygl1	psmc1a
cnot8	mapk8ip3	rab9a
commd3	matr3l1.1	rom1a
commd5	mcee	rsrp1
copz1	med29	s1pr1
cox17	mef2aa	sc:d217
CR383676.2	mff	sc5d
CR388099.1	mlh3	sdc4
CR450780.4	mob3a	sdr16c5b
CR792415.1	mpped2	sfrp5
CR848047.1	mrpl30	sh3bgrl
CR936442.1	mrpl33	si:ch1073-406l10.2
cryz	mrpl38	si:ch211-132g1.3
csnk1da	mrpl44	si:ch211-153f2.7
csnk1g2a	mrpl45	si:ch211-175m2.5
csnk2a1	mrpl53	si:ch211-243a20.3
cspg5b	msrb3	si:ch73-281n10.2
cstf1	mthfd2	si:dkey-19a16.7
ctdsplb	mvb12a	si:dkey-25o1.7
ctgfa	mycbp2	si:dkeyp-73d8.6
CU984579.1	mych	slc38a3a
cx43	mycn	slc39a9
cxcl14	naa30	sox19a
cxcl18b	naa50	sox2
cyb5r1	naca	sst1.1
cyb5r2	nacad	sst1.2
cycsb	nap1l1	sult2st3
cyp26c1	nedd8l	tcta
cyp51	nfasca	tfe3a
cyth1b	nfia	tnrc6c1
dab2ipa	nfu1	tom1
dad1	nnt	top1l
dap1b.1	nol11	tpi1a
dbpb	nqo1	tpm4a
dcaf13	pcna	tsg101b
dclk1a	pdgfab	tuft1a
dcun1d2b	pdhb	ube2ia
ddit4	pdlim1	usp22
ddx1	pecr	vamp8
ddx21	pfdn2	wdr81
ddx47	pgls	wnt7bb
ddx6	pgs1	zfp36l1b
ddx61	pias1a	zgc:109934
dedd1	plcd1b	zgc:153867
dhcr7	plekhj1	zgc:158852
dhrs1	pnrc2	zgc:165461
dhrs11a	pou3f2b	zgc:171497
dhrs13a.3	pou3f3a	zgc:56493
diras1a	prmt3	zgc:92242
dnmbp	psme3
dnmt3ab	psmf1
dpf2l	ptprua
dpp3	rab39bb
dpyda.1	rab6bb
dpysl5b	rad1
dusp1	rad23b
dusp2	ranbp3b
dusp6	rap1aa
dynll1	reep5
dyrk1b	rhbdf1b
eef2a.1	rnf11a
egfra	rnf19a
egr1	rogdi
egr4	rsl24d1
eif1b	scrn2
eif2b3	sec22ba
eif2s1b	sec22bb
eif2s3	sgsm3
eif3ba	sh2d3cb
eif3c	si:ch1073-303k11.2
eif3k	si:ch211-119e14.1
eif4a1a	si:ch211-11k18.4
eif4a1b	si:ch211-71m22.1
eif4g2b	si:ch211-74m13.3
eif5b	si:ch73-111k22.2
elf2b	si:ch73-1a9.3
elmsan1b	si:ch73-340n8.4
elovl2	si:dkey-13i19.8
emx3	si:dkey-165n16.1
endouc	si:dkey-17o15.2
eno1b	si:dkey-230p4.1
eno3	si:dkey-79d12.5
ENSDARG00000041723	si:dkeyp-115e12.6
ENSDARG00000043687	slc25a20
ENSDARG00000059529	slc25a25a
ENSDARG00000061256	slc25a36a
ENSDARG00000086661	slc30a7
ENSDARG00000091111	slc6a1a
ENSDARG00000098660	snai3
ENSDARG00000102915	snrnp40
eny2	snrpd1
ep300b	snu13a
epdr1	snupn
eprs	snx12
ERG28	snx4
esyt2a	spcs1
etf1b	srebf2
etnk1	srpr
ets2	srsf11
ewsr1b	srsf2b
exosc3.1	stat2
f3a	sub1a
f3b	syne1a
fahd2a	syt12
fam162a	tdrd3
fam210aa	tep1
fam213aa	timm9
fam214b	tjp1b
fam46ba	tle2
fam49a	tmem106a
fam60al	tmem107l
fam65a	tnfaip1
fam84a	top1mt.1
faub	tox4a
fbrs	tpma
fbxw7	trabd2a
fezf2	tspan7
fgfr3	tspan9b
fhl3a	uba1
fjx1	uba3
fkbp14	ubap2a
fkbp2	ube2g1a
flncb	ube2kb
fntb	ube2q1
FP016248.1	ubl3a
fstl1b	ubr4
FTL (1 of many)	uqcrq
fzd8a	vamp2
gab1	vcam1b
gadd45aa	vta1
gar1	wars2
gars	wbp11
gbp	wbp2nl
gchfr	wdr13
gclc	wdr3
gdpd4b	wdr5
gfap	wdr83os
glud1b	xpot
gna11b	xrcc1
gnal	ywhag2
gnmt	zbtb20
gnpnat1	zc3h13
golga5	zeb2a
got2b	zfpl1
gpatch3	zgc:113184
gpatch8	zgc:123068
gpc1b	zgc:153372
gpm6aa	zgc:162780
gpr108	zgc:66472
gria1a	zgc:77086
grin2bb	zgc:77262
grm4	zgc:77849
gstm.2	zic6
gtf2h5	zmp:0000001043
gtpbp1	znf362a
gulp1a	znf827
h1f0	znf839
h3f3b.1	zranb2
h3f3b.1.1
hbegfa
hcfc1b
hdgfrp2
hdlbpa
hectd2
her12
her15.1
her2
her4.2.1
her4.3
her4.4
her9
hiat1a
hibadhb
hint1
hirip3
histh1l
hk1
hmgb3a
hmgcra
hmgcs1
hnrnpa0b
hnrpdl
homer3b
hopx
hps5
hrsp12
hsbp1a
hsd17b10
hsd17b12b
hsd17b7
hsp70.1
hsp90ab1
hspa4a
hspa8
hspd1
hspe1
hsph1
hunk
hvcn1
id2a
ier5l
ift20
igf2a
igf2b
ilf2
im:7152348
ing1
irf2bp2b
irs2b
isg15
itm2cb
jupa
kctd5a
kdelc1
kdelr3
kdm6ba
khdrbs1a
klf2a
klhl11
kpnb1
krt18
kxd1
larp4ab
lats2
letm2
lgals1l1
lhx2b
lix1
lman1
lmo7a
lnpa
lpl
lrig1
lrp1aa
lrpap1
lsm3
lsm5
lsm7
luzp2
map1ab
map3k3
map6d1
mapk14a
marcksb
max
mcl1b
mdka
med30
metap1
mfap5
mfsd2ab
mgll
mgst1.1
mid1ip1l
mlc1
mob1bb
mpc1
mphosph8
mrpl46
mrps25
mrps9
msmo1
mtbl
mtdhb
mthfd2l
mvda
mvk
mycb
mycbp
mycla
myef2
myl12.1
myl6
myl9b
nadsyn1
nansa
nap1l4a
napaa
nars
nccrp1
ndnf
ndufa8
ndufab1a
ndufab1b
ndufb10
ndufb6
ndufs2
nedd4l
nedd9
net1
nfkbiaa
nfs1
nipa2
nkrf
nme2b.1
nme3
noc4l
nog2
nop10
nop56
nop58
notch1a
notch3
npc2
npm1a
nr1d2a
nr2f1b
nr4a1
nr4a2b
nrbp2a
ntan1
nucb1
nup50
oaz1b
ogt.1
olfm1b
opa1
ostc
otud1
paics
pak2a
pank2
parp1
parp12b
pcdh10a
pcp4l1
pdap1b
pdia3
pet100
pfdn1
pfkfb3
pgam1a
pgm3
phb
pik3c2a
pik3r2
pim2
plk2b
pmaip1
pmp22b
pnisr
podxl
polr2gl
polr2l
pou6f1
ppdpfa
ppig
ppm1aa
ppm1ab
ppm1g
ppp1r10
ppp1r14bb
ppp1r15a
ppp1r3cb
ppp3ccb
ppt2
pptc7a
prdx1
prdx4
prdx5
prkcsh
prmt1
prmt5
prnprs3
prom1a
proza
prpf4
prrg1
psip1b
psma3
psmb3
psmb5
psmc6
ptgdsb.1
ptgdsb.2
ptp4a2a
ptpmt1
ptprfb
ptprz1a
purbb
pxmp2
pygmb
rab43
rab5ab
rab5c
rac1a
rac3a
ralba
ranbp9
rap1b
rap2c
rasd1
rbbp4
rbbp9
rbm8a
rerea
rergla
retsat
rgma
rgs3a
rhobtb2a
rmdn1
rnaset2
rnf170
rnf24
rnf44
rnpep
rorab
rpn1
rpz5
rras
rtca
rtfdc1
rtn4b
rtn4rl2b
s100a10b
sall1a
sars
sart1
sbds
sc:d189
scamp2
schip1
scocb
sdcbp2
sec11a
sec31a
sec61b
selk
sepp1a
sept12
sept8a
sept8b
serp1
sesn1
seta
setd7
sfrp1a
sfxn5b
sgtb
sgut1
si:ch211-106f21.1
si:ch211-193l2.3
si:ch211-193l2.4
si:ch211-194p6.12
si:ch211-195b13.1
si:ch211-196l7.4
si:ch211-213a13.1
si:ch211-214j24.14
si:ch211-216l23.2
si:ch211-229i14.2
si:ch211-276c2.4
si:ch211-286o17.1
si:ch211-39i22.1
si:ch211-51e12.7
si:ch211-85n16.3
si:ch73-103b11.2
si:ch73-335l21.4
si:dkey-102m7.3
si:dkey-172k15.5
si:dkey-188i13.11
si:dkey-188i13.9
si:dkey-222f8.3
si:dkey-239h2.3
si:dkey-23k10.5
si:dkey-250d21.1
si:dkey-26c10.5
si:dkey-33c12.4
si:dkey-85k7.7
si:dkeyp-73d8.9
sigmar1
sik2b
sirt5
slc12a4
SLC16A7
slc1a4
slc20a2
slc25a22
slc27a1a
slc35a2
slc35b4
slc35f6
slc39a13
slc3a2a
slc3a2b
slc4a4a
slc6a9
sltm
smad7
SMARCA4
smarca5
smarcc2
smc1al
smim13
smim29
smx5
snrpa
snrpa1
snrpg
socs1a
socs3a
socs3b
sod2
sox1b
sox4a.1
sox5
sox6
sp8a
spcs3
spire1a
spry4
sqlea
srp19
srsf1b
srsf3a
ssb
ssbp3b
ssr3
ssr4
stom
ston2
stox1
stra6
strip1
sulf1
sumo1
sumo3a
swap70b
syap1
sybu
syncrip
syngr2a
sytl1
taf15
taf9
tapbp.1
tars
tbc1d7
tcea1
tceb2.1
TCIM (1 of many)
tcn2
tead1b
tecrb
tfr1b
tgif1
thrap3b
timm10b
timp2a
tkfc
tma7
tmed5
tmem131l
tmem165
tmem183a
tmem33
tmem63ba
tmem94
tmem97
tmsb
tmx1
tnfaip2a
tnfaip8l1
tnika
tnrc5
tomm20a
tomm6
tp53rk
traf4a
trim8a
trmt112
trnau1apb
tsku
tspan36
ttyh3b
tuba1a
tuba8l
tubb2b
tubb5
tusc3
u2af1
ubald1a
ubb
ube2v1
ube2v2
ubqln4
ufm1
ugt1ab
uqcrc2a
uqcrh
usp1
usp10
usp2a
vamp5
vdac3
wasf3b
wbp1
wfdc2
wipf2b
wipi1
wls
wnt7aa
wrb
xpnpep1
xrn2
ywhah
ywhaqb
zgc:101744
zgc:110286
zgc:110782
zgc:112148
zgc:112255
zgc:122979
zgc:152791
zgc:153426
zgc:162730
zgc:162944
zgc:172106
zgc:172122
zgc:174888
zgc:56525
zgc:65873
zgc:66427
zgc:92287
zic3
zmynd19
znf207b
znf219
znf318
znf706
