# Supplementary material for: Neuron-glia interaction through Serotonin-BDNF-NGFR axis enables regenerative neurogenesis in Alzheimer’s model of adult zebrafish brain
Source: PLoS Biol. 2020 Jan 6;18(1):e3000585. doi: 10.1371/journal.pbio.3000585 (PMC6964913; doi:10.1371/journal.pbio.3000585)
Supplement: S7 Data — (XLSX) [file pbio.3000585.s017.xlsx]

## Sheet: Fig 1F
										area: 223.82 x 167.70
	40X	Dm-Medial region of Dorsal Telencephalon								37534.6
		Ctrl															Relative density per 100 sq um						Innervation density per 100 DAPI +ve cells
		DAPI	5HT	per 100 cells		Avg				per 100 sq. um		Avg
	Fish 1	70	640	914.286		532.821				1.70509		1.50794						Ctrl	Ab42	IL4				Ctrl	Ab42	IL4
		165	661	400.606						1.76104								1.50794	0.714008	1.32411				532.821	182.974	440.395
		140	397	283.571						1.05769								1.61096	0.868532	0.92004				495.43	201.922	256.354
																		1.52126	0.914711	1.00885				381.256	229.261	280.061
	Fish 2	117	685	585.47		495.43				1.82498		1.61096					Avg	1.54672	0.832417	1.08433			Avg	469.836	204.719	325.604
		152	693	455.921						1.8463							Relative density	1	0.538182	0.701053
		98	436	444.898						1.16159							SD	0.0560282	0.105113	0.212349			SD	78.9576	23.2699	100.116
																	t test		0.00303328	0.0447582			t test		0.0229558	0.0467298
	Fish 3	141	486	344.681		381.256				1.2948		1.52126
		206	665	322.816						1.7717
		118	562	476.271						1.49728
																		Ctrl	Ab42	IL4				Ctrl	Ab42	IL4			Ctrl	Ab42	IL4
																		1	0.538182	0.701053				469.836	204.719	325.604			1	0.435725	0.693016
		Ab42																											0.168054	0.0495277	0.213088
		DAPI	5HT
	Fish 1	142	290	204.225		182.974				0.77262		0.714008
		198	177	89.3939						0.471565
		132	337	255.303						0.897838
	Fish 2	170	269	158.235		201.922				0.716672		0.868532
		133	343	257.895						0.913823
		193	366	189.637						0.9751
	Fish 3	182	338	185.714		229.261				0.900502		0.914711
		112	283	252.679						0.753971
		164	409	249.39						1.08966
		IL4
		DAPI	5HT
	Fish 1	118	609	516.102		440.395				1.6225		1.32411
		97	672	692.784						1.79035
		187	210	112.299						0.559484
	Fish 2	117	490	418.803		256.354				1.30546		0.92004
		109	208	190.826						0.554155
		212	338	159.434						0.900502
	Fish 3	137	420	306.569		280.061				1.11897		1.00885
		98	274	279.592						0.729993
		174	442	254.023						1.17758

## Sheet: Fig 1G
		b-actin as reference gene			tph2									tph1a									tph1b
	Samples	b-actin	Cp			Cp		Avg	STE	FC	t-test				Cp		Avg	STE	FC	t-test				Cp		Avg	STE	FC	t-test							beta actin	Std	Std	Std
	S1	A1	17.6928		B1	27.7979	1	1.121	0.0612338	1				C1	27.2456	1	1.19257	0.125604	1				D1	31.1529	1	1.08924	0.0443432	1
	Control	A2	17.5011		B2	27.3385	1.2039							C2	26.8577	1.14566							D2	30.7711	1.14087												23.9402	23.9432	23.7578
		A3	17.6569		B3	27.549	1.15911							C3	26.6916	1.43204							D3	30.9447	1.12685												0.0664	0.0664	0.0664
	S2	A4	17.1036		B4	27.4719	0.833276	0.756795	0.041976	0.675104	0.00830608			C4	26.6027	1.03789	1.09917	0.0518223	0.921687	0.53365			D4	31.1838	0.650644	0.794021	0.0988019	0.728968	0.054203								Std	Std	Std
	Aβ42	A5	17.1071		B5	27.7543	0.686789							C5	26.3928	1.20335							D5	30.5876	0.986033
		A6	17.1674		B6	27.687	0.750319							C6	26.6412	1.05627							D6	31.0515	0.745385												20.8977	20.8363	20.5853
	S3	A7	17.4283		B7	27.884	0.784273	0.860074	0.0375686	0.767235	0.0228627			C7	27.0545	0.950372	1.14946	0.111429	0.963854	0.81195			D7	31.2587	0.773635	0.791549	0.0688866	0.726699	0.0228307								0.53125	0.53125	0.53125
	IL4	A8	17.4047		B8	27.6593	0.901581							C8	26.746	1.15791							D8	31.4192	0.680958												Std	Std	Std
		A9	17.5226		B9	27.7887	0.894368							C9	26.653	1.3401							D9	31.1029	0.920056
																																					17.5148	17.57	17.3472
						tph2											tph1a									tph1b											4.25	4.25	4.25
						Ctrl PBS	Aβ42	IL4									Ctrl PBS	Aβ42	IL4							Ctrl PBS	Aβ42	IL4									Std	Std	Std
					FC	1	0.675104	0.767235								FC	1	0.921687	0.963854						FC	1	0.728968	0.726699
					STE	0.0508628	0.0348666	0.0312057								STE	0.109635	0.0452338	0.0972619						STE	0.038868	0.0866026	0.060381									14.7604	15.9156	16.5314
					t-test		0.00830608	0.0228627								t-test		0.53365	0.81195						t-test		0.054203	0.0228307									34	34	34
																																				tph2	Unkn	Unkn	Unkn
																																					36.3248	34.4748	34.5134
																																					4.85779e-06	1.9452e-05	1.88969e-05
																																					Unkn	Unkn	Unkn
																																					32.6729	38.3306	33.2449
																																					7.51301e-05	1.07939e-06	4.89216e-05
																																					Unkn	Unkn	Unkn	NTC
																																											Fluor	Efficiency %	Slope	Y-Intercept	R^2
																																					30.498	30.3267	30.1733				SYBR	111.681	-3.07048	20.0096	0.969935
																																					0.000383816	0.000436423	0.000489623
																																					Unkn	Unkn	Unkn	NTC
																																					27.3491	28.2256	29.0669	35.4003
																																					0.00407055	0.00210969	0.00112255

## Sheet: Fig 2C
		Seretonin injection			Q by Prabesh
		PCNA+S100 double +ve cells
	Controls		Fish1	Fish2	Fish3										in 23 sections					across 4 slides
			15	12	9				Controls	Ser100					Controls	Ser100				Controls	Ser100
			12	8	9				12.0833	7					277.917	161				1111.67	644
			10	10	10				9.66667	6.33333					222.333	145.667				889.333	582.667
			14	12	13				9.75	7.58333					224.25	174.417				897	697.667
			16	8	7			Avg	10.5	6.97222					241.5	160.361				966	641.444
			14	12	11			SD	1.37184	0.625463					31.5523	14.3856				126.209	57.5426
			12	7	7			t-test		0.00772044						0.00772044					0.00772044
			13	13	12
			13	9	13
			7	7	8
			11	10	10																Relative
			8	8	8				Control	Seretonin (100µM)					Control	Seretonin (100µM)	Control			Ser (100µM)	Control
		Avg	12.0833	9.66667	9.75			Avg	10.5	6.97222				Avg	966	641.444	966			0.664021	1
								SD	1.37184	0.625463				SD	126.209	57.5426	126.209			0.0595679	0.130651
								t-test		0.00772044				t-test		0.00772044			t-test		0.00772044
	Ser100		Fish1	Fish2	Fish3			% reduction		33.5979				% Reduction		33.5979			% Reduction		33.5979
			6	7	8
			7	10	9
			11	8	12
			10	7	11
			7	6	6																			Control	Ser (100µM)
			10	4	8																		Avg	1	0.664021
			5	5	7																		SD	0.130651	0.0595679
			7	6	5																		t-test		0.00772044
			6	6	5
			6	7	6																		% Reduction		33.5979
			4	5	8
			5	5	6
		Avg	7	6.33333	7.58333

## Sheet: Fig 2F
			Day0	Day1	Day2	Day3				Day14
			CVMI		BrdU	BrdU				sacrifice
		Neurogenesis assay_BrdU treatment at Day2 and Day3 for 8hrs
		PBS vs ST100 injection_14dpi_Injected on 10.01.2018
		BrdU+HuCD double +ve cells
	Controls		Fish1	Fish2	Fish3							in 20 sections			across 4 slides
			43	40	45				Controls	ST100		Controls	ST100		Controls	ST100
			36	51	36				28.6667	26.1667		573.333	523.333		2293.33	2093.33
			29	37	39				31.5	28.3333		630	566.667		2520	2266.67
			28	22	24				30.5	24.6667		610	493.333		2440	1973.33
			17	23	22			Avg	30.2222	26.3889		604.444	527.778		2417.78	2111.11
			19	16	17			SD	1.43695	1.84341		28.7389	36.8681		114.956	147.473
		Avg	28.6667	31.5	30.5			t-test		0.0468351			0.0468351			0.0468351
																		Relative
									Control	ST(100µM)			Control	ST(100µM)			Control	ST(100µM)
	ST100		Fish1	Fish2	Fish3			Avg	30.2222	26.3889			2417.78	2111.11		Avg	1	0.873162
			35	44	37			SD	1.43695	1.84341			114.956	147.473		SD	0.047546	0.0609951
			42	36	33			t-test		0.0468351				0.0468351		t-test		0.0468351
			23	32	26
			28	25	21			% reduction		12.6838		% Reduction		12.6838
			17	18	15
			12	15	16
		Avg	26.1667	28.3333	24.6667													Relative
																	Control	Ser(100µM)
																Avg	1	0.873162
																SD	0.047546	0.0609951
																t-test		0.0468351

## Sheet: Fig 2H
		Her4GFP+PCNA double positive cells											per section							per Telencephalon
		Ctrl PBS		Ab42		IL4		Ser100						Ctrl PBS	Ab42	IL4	Ser100				Ctrl PBS	Ab42	IL4	Ser100
	Fish 1	21		23		26		15					Fish 1	15.4	19.8	22.4	13.4			Fish 1	1108.8	1425.6	1612.8	964.8
		14		27		24		17					Fish 2	14.8	19.2	21.6	13.8			Fish 2	1065.6	1382.4	1555.2	993.6
		18		17		25		14					Fish 3	16.4	24.2	22.6	11.6			Fish 3	1180.8	1742.4	1627.2	835.2
		13		16		21		12					Avg	15.5333	21.0667	22.2	12.9333			Avg	1118.4	1516.8	1598.4	931.2
		11		16		16		9												SD	58.1969	196.566	38.0988	84.3763
	Avg	15.4		19.8		22.4		13.4												t test		0.0281454	0.000280768	0.0340754
																				t test				0.000236907
	Fish 2	24		25		23		18
		17		21		25		16
		15		19		23		15
		7		14		21		9													Ctrl PBS	Ab42	IL4	Ser100
		11		17		16		11												Avg	1118.4	1516.8	1598.4	931.2
	Avg	14.8		19.2		21.6		13.8												SD	58.1969	196.566	38.0988	84.3763
																				t test		0.0281454	0.000280768	0.0340754
	Fish 3	21		27		22		13
		18		33		31		16
		17		26		28		10													Ctrl PBS	Ab42	IL4	Ser100
		16		16		17		11												Avg	1	1.35622	1.42918	0.832618
		10		19		15		8												SD	0.0520359	0.175756	0.0340655	0.0754438
	Avg	16.4		24.2		22.6		11.6												t test		0.0281454	0.000280768	0.0340754
																				% change		35.6223	42.9185	-16.7382

## Sheet: Fig 2O
	pERK positive cells in Dorsal+medial region of Telencephalon (Periventricular regions only)
														Per section									in 20 sections						across 4 serial slides
		Ctrl PBS		Ab42		IL4		Ser100				Ctrl PBS		Ab42		IL4		Ser100				Ctrl PBS	Ab42	IL4	Ser100				Ctrl PBS	Ab42	IL4	Ser100
	Fish 1	23		17		18		29			Fish 1	30.4		23.4		17.6		36			Fish 1	608	468	352	720			Fish 1	2432	1872	1408	2880
		35		20		16		38			Fish 2	30.2		17.8		21.2		41.8			Fish 2	604	356	424	836			Fish 2	2416	1424	1696	3344
		27		23		19		39			Fish 3	25.4		25.8		15.8		40.4			Fish 3	508	516	316	808			Fish 3	2032	2064	1264	3232
		31		27		22		40			Avg	28.6667		22.3333		18.2		39.4			Avg	573.333	446.667	364	788			Avg	2293.33	1786.67	1456	3152
		36		30		13		34			SD	2.83078		4.10528		2.74955		3.02655			SD	56.6157	82.1056	54.9909	60.531			SD	226.463	328.422	219.964	242.124
	Avg	30.4		23.4		17.6		36			t-test			0.0463364		0.0050387		0.00546929			t-test		0.0463364	0.0050387	0.00546929			t-test		0.0463364	0.0050387	0.00546929
	Fish 2	22		18		15		33
		19		19		21		26
		36		16		29		49																	Relative
		33		21		25		59																		Ctrl PBS	Ab42	IL4	Ser100
		41		15		16		42																	Avg	1	0.77907	0.634884	1.37442
	Avg	30.2		17.8		21.2		41.8																	SD	0.0987482	0.143207	0.0959144	0.105577
																				Relative					t-test		0.0463364	0.0050387	0.00546929
																			Ctrl PBS	Ab42	IL4	Ser100
	Fish 3	26		35		14		28										Fish 1	1.06047	0.816279	0.613953	1.25581
		30		22		13		44										Fish 2	1.05349	0.62093	0.739535	1.45814
		18		18		25		41										Fish 3	0.886047	0.9	0.551163	1.4093
		28		30		15		51										Avg	1	0.77907	0.634884	1.37442
		25		24		12		38										SD	0.0987482	0.143207	0.0959144	0.105577
	Avg	25.4		25.8		15.8		40.4										t-test		0.0463364	0.0050387	0.00546929

## Sheet: Fig 4E
		BDNF injection 1dpi
		PCNA+S100 double +ve cells
	Controls		Fish1	Fish2	Fish3	Fish4										in 20 sections								across 4 slides
			29	23	36	28			Controls		BDNF 100ng/ml		BDNF 1ug/ml			Controls		BDNF 100ng/ml		BDNF 1ug/ml				Controls		BDNF 100ng/ml		BDNF 1ug/ml
			22	20	23	22			16.375		19.125		17.5			327.5		382.5		350				1310		1530		1400
			23	18	11	13			13.625		18.875		16.375			272.5		377.5		327.5				1090		1510		1310
			13	10	13	11			16.25		18.25		18.75			325		365		375				1300		1460		1500
			16	11	13	7			13.25		19.5		18.375			265		390		367.5				1060		1560		1470
			11	8	16	12		Avg	14.875		18.9375		17.75			297.5		378.75		355			Avg	1190		1515		1420
			8	9	10	6		SD	1.66771		0.525397		1.05574			33.3542		10.5079		21.1148			SD	133.417		42.0317		84.4591
			9	10	8	7		t-test			0.00351539		0.0268688										t-test			0.00351539		0.0268688
		Avg	16.375	13.625	16.25	13.25
											Controls		BDNF 100ng/ml		BDNF 1ug/ml
										Avg	1190		1515		1420
										SD	133.417		42.0317		84.4591
										t-test			0.00351539		0.0268688
	BDNF 0.1ug/ml		28	33	32	27					Controls		BDNF 100ng/ml		BDNF 1ug/ml
			31	28	27	29				Relative	1		1.27311		1.19328
			29	20	22	16				SD	0.112115		0.0353208		0.070974
			21	16	15	21
			9	17	10	20
			11	16	17	15
			11	9	13	12					Controls	BDNF 100ng/ml
			13	12	10	16				Relative	1	1.27311
		Avg	19.125	18.875	18.25	19.5					0.112115	0.0353208
	BDNF 1ug/ml		18	33	24	26
			20	21	19	18
			15	14	22	17
			27	15	25	23
			18	13	17	24
			17	17	18	16
			13	10	13	10
			12	8	12	13
		Avg	17.5	16.375	18.75	18.375

## Sheet: Fig 4G
	BDNF injection_14dpi with BrdU treatment							Day0	Day1	Day2	Day3				Day14
								CVMI		BrdU-8hrs	BrdU-8hrs				sacrifice
	Quantifications for HuCD+BrdU double +ve cells
	Controls		Fish1	Fish2	Fish3	Fish4							in 20 sections			across 4 slides
			42	47	45	52				Controls	BDNF		Controls	BDNF		Controls	BDNF
			33	41	44	39				29.5714	33.5714		591.429	671.429		2365.71	2685.71
			31	33	38	31				30.5714	38.1429		611.429	762.857		2445.71	3051.43
			34	28	37	25				33.7143	41.2857		674.286	825.714		2697.14	3302.86
			28	22	33	27				30.2857	35.7143		605.714	714.286		2422.86	2857.14
			20	26	27	19			Avg	31.0357	37.1786		620.714	743.571		2482.86	2974.29
			19	17	12	19			SD	1.83457	3.31432		36.6914	66.2863		146.766	265.145
		Avg	29.5714	30.5714	33.7143	30.2857			t-test		0.0176167			0.0176167			0.0176167
										Control	BDNF			Control	BDNF
	BDNF		Fish1	Fish2	Fish3	Fish4			Avg	31.0357	37.1786			2482.86	2974.29
			46	59	68	56			SD	1.83457	3.31432			146.766	265.145
			41	52	54	48			t-test		0.0176167				0.0176167
			39	43	39	46
			38	40	41	35			% Increased		19.7929		% Increased		19.7929
			35	32	38	28
			20	21	27	19											Relative
			16	20	22	18											Control	BDNF
		Avg	33.5714	38.1429	41.2857	35.7143										Avg	1	1.19793
																SD	0.0591116	0.10679
																t-test		0.0176167
																% Increased		19.7929

## Sheet: Fig 5B
	ngfra Morpholino experiment
	Coinjection immediately
	1dpi_PCNA+S100 count														Per section							Per Telencephalon							Relative
		Ctrl PBS		Control MO		ngfra MO		BDNF		CoMO + BDNF		ngfra MO+BDNF			Ctrl PBS	Control MO	ngfra MO	BDNF	CoMO + BDNF	ngfra MO+BDNF		Ctrl PBS	Control MO	ngfra MO	BDNF	CoMO + BDNF	ngfra MO+BDNF		Ctrl PBS	Control MO	ngfra MO	BDNF	CoMO + BDNF	ngfra MO+BDNF
	Fish 1	34		30		25		41		26		32
		25		27		24		32		28		24		Fish 1	19.3333	20.5	19.8333	28.3333	23.3333	22.1667		1624	1722	1666	2380	1960	1862		1.0474	1.11061	1.07449	1.53499	1.26411	1.2009
		20		22		22		27		18		20		Fish 2	19.3333	16.8333	18.6667	25.3333	24.8333	20.1667		1624	1414	1568	2128	2086	1694		1.0474	0.911964	1.01129	1.37246	1.34537	1.09255
		15		17		16		23		25		22		Fish 3	17.3333	23.1667	21.3333	23.5	25.6667	20.6667		1456	1946	1792	1974	2156	1736		0.939052	1.25508	1.15576	1.27314	1.39052	1.11964
		14		11		15		25		24		19		Fish 4	17.8333	19.6667	23.8333	25.5	27.5	21.6667		1498	1652	2002	2142	2310	1820		0.96614	1.06546	1.2912	1.38149	1.48984	1.17381
		8		16		17		22		19		16		Avg	18.4583	20.0417	20.9167	25.6667	25.3333	21.1667		1550.5	1683.5	1757	2156	2128	1778		1	1.08578	1.13318	1.39052	1.37246	1.14673
	Avg	19.3333		20.5		19.8333		28.3333		23.3333		22.1667		SD	1.03078	2.6083	2.22985	1.99536	1.73739	0.912871		86.5852	219.097	187.307	167.611	145.941	76.6812		0.0558434	0.141308	0.120804	0.108101	0.0941249	0.0494558
														t-test			0.62828
	Fish 2	31		33		23		39		36		26						0.000674832
		22		22		19		32		29		22							0.0149134
		26		16		22		25		32		19								0.00540367
		15		10		18		14		20		21								0.842472
		13		11		13		20		17		16
		9		9		17		22		15		17
	Avg	19.3333		16.8333		18.6667		25.3333		24.8333		20.1667
	Fish 3	21		35		32		34		33		36			Ctrl PBS	Control MO	ngfra MO	BDNF	CoMO + BDNF	ngfra MO+BDNF		Ctrl PBS	Control MO	ngfra MO	BDNF	CoMO + BDNF	ngfra MO+BDNF		Ctrl PBS	Control MO	ngfra MO	BDNF	CoMO + BDNF	ngfra MO+BDNF
		29		36		35		23		25		25		Avg	18.4583	20.0417	20.9167	25.6667	25.3333	21.1667		1550.5	1683.5	1757	2156	2128	1778		1	1.08578	1.13318	1.39052	1.37246	1.14673
		17		17		16		24		24		20		SD	1.03078	2.6083	2.22985	1.99536	1.73739	0.912871		86.5852	219.097	187.307	167.611	145.941	76.6812		0.0558434	0.141308	0.120804	0.108101	0.0941249	0.0494558
		18		20		17		20		26		14
		9		15		11		19		22		16
		10		16		17		21		24		13
	Avg	17.3333		23.1667		21.3333		23.5		25.6667		20.6667
	Fish 4	20		38		29		27		43		25
		31		32		27		43		37		28
		16		15		33		20		24		24
		14		10		19		19		18		22
		11		12		18		26		23		14
		15		11		17		18		20		17
	Avg	17.8333		19.6667		23.8333		25.5		27.5		21.6667
															Ctrl PBS	Control MO	ngfra MO	BDNF	CoMO + BDNF	ngfra MO+BDNF
																	0.62828
																		0.000674832
																			0.0149134
																				0.00540367
																				0.842472

## Sheet: Fig 5H
	NFkB:GFP_Morpholino injection experiment
	IHC: GFP+PCNA+S100
								per section
		CoMO + BDNF		ngfra_MO + BDNF			NFkB+S100+PCNA triple +ve cells
	Fish1	19		18				CoMO + BDNF	ngfra_MO + BDNF
		22		18			Fish1	17	13.2
		18		14			Fish2	14.4	11.6
		12		7			Fish3	15.6	11.4
		14		9			Avg	15.6667	12.0667
	Avg	17		13.2			SD	1.30128	0.986577
							t-test		0.0188045
	Fish2	17		19				Relative
		16		11				CoMO + BDNF	ngfra_MO + BDNF
		18		13				1.08511	0.842553
		11		8				0.919149	0.740426
		10		7				0.995745	0.72766
	Avg	14.4		11.6			Avg	1	0.770213
							SD	0.0830605	0.062973
							t-test		0.0188045
	Fish3	15		13
		19		15				CoMO + BDNF	ngfra_MO + BDNF
		17		11			Avg	1	0.770213
		16		12			SD	0.0830605	0.062973
		11		6			t-test		0.0188045
	Avg	15.6		11.4

[truncated: 3 more sheets: Fig S3E, Fig S3F, Fig S6H]
